# Supplementary material for: High-throughput screening and classification of chemicals and their effects on neuronal gene expression using RASL-seq
Source: Sci Rep. 2019 Mar 14;9:4529. doi: 10.1038/s41598-019-39016-5 (PMC6418307; doi:10.1038/s41598-019-39016-5)
Supplement: Supplementary file 2 — Dataset 1 [file 41598_2019_39016_MOESM2_ESM.xlsx]

## Sheet: Sheet1
TRANSCRIPT_ID	Rasl_40mer_seq_antisense	GC_PERCENT	TM	Acceptor_Probe	Donor_Probe
Acan_2	gcagtaggagcctgagttatagattccaccaaagttctgt	41.7	81.5	GGAAGCCTTGGCTTTTGgcagtaggagcctgagttrArU	/5Phos/agattccaccaaagttctgtAGATCGGAAGAGCACAC
Acan_3	tccacagatcctaacccttcttcttccctaaatgtggtag	44.4	84.7	GGAAGCCTTGGCTTTTGtccacagatcctaaccctrUrC	/5Phos/ttcttccctaaatgtggtagAGATCGGAAGAGCACAC
Acan_4	gggaaagccatttacttctggagtttgaccacttcctaga	41.7	84.2	GGAAGCCTTGGCTTTTGgggaaagccatttacttcrUrG	/5Phos/gagtttgaccacttcctagaAGATCGGAAGAGCACAC
Acan_5	agaatctagcactacctccgacatagacacaggcacttca	47.2	85	GGAAGCCTTGGCTTTTGagaatctagcactacctcrCrG	/5Phos/acatagacacaggcacttcaAGATCGGAAGAGCACAC
Acan_7	aaaaaagtctctaaactcagtccacgggttacagtgaatt	43.7	83.5	GGAAGCCTTGGCTTTTGaaaaaagtctctaaactcrArG	/5Phos/tccacgggttacagtgaattAGATCGGAAGAGCACAC
Acsl3_2	ttgctagtaatgatgttggtcacctctgtctcattcagtc	44.4	83.9	GGAAGCCTTGGCTTTTGttgctagtaatgatgttgrGrU	/5Phos/cacctctgtctcattcagtcAGATCGGAAGAGCACAC
Acsl3_3	acaggttttgctttaatttggtttggtttctcttgttttg	30.6	82.4	GGAAGCCTTGGCTTTTGacaggttttgctttaattrUrG	/5Phos/gtttggtttctcttgttttgAGATCGGAAGAGCACAC
Acsl3_4	atgtctgcctggtagtgtgttttaagctctttacgtttca	41.7	82.8	GGAAGCCTTGGCTTTTGatgtctgcctggtagtgtrGrU	/5Phos/tttaagctctttacgtttcaAGATCGGAAGAGCACAC
Acsl3_5	gcacaaatgttatctatcagtgggaggttcttcaaagctg	38.9	82.9	GGAAGCCTTGGCTTTTGgcacaaatgttatctatcrArG	/5Phos/tgggaggttcttcaaagctgAGATCGGAAGAGCACAC
Adarb2_1	cactgctggtacttaggttatcttcatcctctgtgtttgt	41.7	81.8	GGAAGCCTTGGCTTTTGcactgctggtacttaggtrUrA	/5Phos/tcttcatcctctgtgtttgtAGATCGGAAGAGCACAC
Adarb2_2	aatatatgtctaccgatgaactctaatgtccgttctaaaa	36.1	79.7	GGAAGCCTTGGCTTTTGaatatatgtctaccgatgrArA	/5Phos/ctctaatgtccgttctaaaaAGATCGGAAGAGCACAC
Adarb2_3	agagacttagtagaaactgatcttgctccggtggttttct	41.7	83.4	GGAAGCCTTGGCTTTTGagagacttagtagaaactrGrA	/5Phos/tcttgctccggtggttttctAGATCGGAAGAGCACAC
Adarb2_4	tgcaacatactatcattgggcagtttaataacagttttct	30.6	78.9	GGAAGCCTTGGCTTTTGtgcaacatactatcattgrGrG	/5Phos/cagtttaataacagttttctAGATCGGAAGAGCACAC
Adarb2_5	accgaagacctgagcgtaactcattcagtaccactacagg	47.2	85.4	GGAAGCCTTGGCTTTTGaccgaagacctgagcgtarArC	/5Phos/tcattcagtaccactacaggAGATCGGAAGAGCACAC
Adarb2_6	ttctcattattcattcagacctttccaacttctttcaaga	33.3	82.2	GGAAGCCTTGGCTTTTGttctcattattcattcagrArC	/5Phos/ctttccaacttctttcaagaAGATCGGAAGAGCACAC
Adarb2_7	tctataaaagcaatggagaggttgtcatcaagtggaaagg	36.1	84.3	GGAAGCCTTGGCTTTTGtctataaaagcaatggagrArG	/5Phos/gttgtcatcaagtggaaaggAGATCGGAAGAGCACAC
Adarb2_8	aggtacttgaaaggagcaaggaaggttgacagtatgctga	44.4	84.5	GGAAGCCTTGGCTTTTGaggtacttgaaaggagcarArG	/5Phos/gaaggttgacagtatgctgaAGATCGGAAGAGCACAC
Adcyap1_1	gtttttaaccctctgtttataccttttccctagcacggcc	41.7	83.8	GGAAGCCTTGGCTTTTGgtttttaaccctctgtttrArU	/5Phos/accttttccctagcacggccAGATCGGAAGAGCACAC
Adcyap1_3	acaaagtatatctgtgcattctctagtgcttcataaaaag	30.6	77.8	GGAAGCCTTGGCTTTTGacaaagtatatctgtgcarUrU	/5Phos/ctctagtgcttcataaaaagAGATCGGAAGAGCACAC
Adcyap1_4	ctgagagtctgaggagagacaaatacacataatcaaagaa	38.9	79.8	GGAAGCCTTGGCTTTTGctgagagtctgaggagagrArC	/5Phos/aaatacacataatcaaagaaAGATCGGAAGAGCACAC
Adcyap1_5	tcaaatccccatgttctgcctttaccaatcccttatatat	38.9	84.6	GGAAGCCTTGGCTTTTGtcaaatccccatgttctgrCrC	/5Phos/tttaccaatcccttatatatAGATCGGAAGAGCACAC
Adcyap1_6	aaaacataaacagctcaggcgaattttcaatccttgtgca	38.9	86.4	GGAAGCCTTGGCTTTTGaaaacataaacagctcagrGrC	/5Phos/gaattttcaatccttgtgcaAGATCGGAAGAGCACAC
Adcyap1_7	ctgtggaagctacacaggggttcttaaacttcacagtaac	44.4	83.7	GGAAGCCTTGGCTTTTGctgtggaagctacacaggrGrG	/5Phos/ttcttaaacttcacagtaacAGATCGGAAGAGCACAC
Aldh1l1_2	agatagtgaagcctcctttcttatctccatgaatgagggt	41.7	83.7	GGAAGCCTTGGCTTTTGagatagtgaagcctccttrUrC	/5Phos/ttatctccatgaatgagggtAGATCGGAAGAGCACAC
Aldh1l1_4	tcattaagggatagttccaggggatgacaataccacagac	44.4	85	GGAAGCCTTGGCTTTTGtcattaagggatagttccrArG	/5Phos/gggatgacaataccacagacAGATCGGAAGAGCACAC
Aldh1l1_5	cagtactcaaaagtcacagtcttgatccgcaggtactcat	47.2	84.6	GGAAGCCTTGGCTTTTGcagtactcaaaagtcacarGrU	/5Phos/cttgatccgcaggtactcatAGATCGGAAGAGCACAC
Aldh1l1_6	acacttccatccgttgggtttatggtactgtaggtcttcg	44.4	84.8	GGAAGCCTTGGCTTTTGacacttccatccgttgggrUrU	/5Phos/tatggtactgtaggtcttcgAGATCGGAAGAGCACAC
Aldh1l1_8	tgaggtcacagtcagcaaagatgataaggggtgactttcc	44.4	86.2	GGAAGCCTTGGCTTTTGtgaggtcacagtcagcaarArG	/5Phos/atgataaggggtgactttccAGATCGGAAGAGCACAC
Aldh1l1_9	acagggtacaggagaagtatcacagtcttggcttcagtac	47.2	84.6	GGAAGCCTTGGCTTTTGacagggtacaggagaagtrArU	/5Phos/cacagtcttggcttcagtacAGATCGGAAGAGCACAC
Aqp4_1	aatatatccagtggtttgcccagtttcccatgataactgc	41.7	85.8	GGAAGCCTTGGCTTTTGaatatatccagtggtttgrCrC	/5Phos/cagtttcccatgataactgcAGATCGGAAGAGCACAC
Aqp4_2	ggggagaggattatagtgaattagagttaggttctgacag	38.9	77.5	GGAAGCCTTGGCTTTTGggggagaggattatagtgrArA	/5Phos/ttagagttaggttctgacagAGATCGGAAGAGCACAC
Aqp4_3	gaagaaatggctcttctctcttccactactaacttttgtt	38.9	80.7	GGAAGCCTTGGCTTTTGgaagaaatggctcttctcrUrC	/5Phos/ttccactactaacttttgttAGATCGGAAGAGCACAC
Aqp4_4	cagtttcctagcaccgaagagaatcaggtttaatagtggt	41.7	82.4	GGAAGCCTTGGCTTTTGcagtttcctagcaccgaarGrA	/5Phos/gaatcaggtttaatagtggtAGATCGGAAGAGCACAC
Aqp4_5	caaaaatagtgaacaccaactggaaagtgattattaactc	30.6	78.5	GGAAGCCTTGGCTTTTGcaaaaatagtgaacaccarArC	/5Phos/tggaaagtgattattaactcAGATCGGAAGAGCACAC
Cdh13_2	cactgcctgtgttctcattgattctgaaagttcctttagg	38.9	84.5	GGAAGCCTTGGCTTTTGcactgcctgtgttctcatrUrG	/5Phos/attctgaaagttcctttaggAGATCGGAAGAGCACAC
Cdh13_3	ccagactttatcagggactgtctgtttatgaatctcaaac	36.1	80.9	GGAAGCCTTGGCTTTTGccagactttatcagggacrUrG	/5Phos/tctgtttatgaatctcaaacAGATCGGAAGAGCACAC
Cdh13_6	ttctcacagacctgacaataagctgaggagagagaagagc	47.2	85	GGAAGCCTTGGCTTTTGttctcacagacctgacaarUrA	/5Phos/agctgaggagagagaagagcAGATCGGAAGAGCACAC
Cdh13_7	tgatcactcaccaaaattcaccaagaaagagtttcaagcc	36.1	83.7	GGAAGCCTTGGCTTTTGtgatcactcaccaaaattrCrA	/5Phos/ccaagaaagagtttcaagccAGATCGGAAGAGCACAC
Cdkl5_1	tgagttgatcggcatgactaatgttttcaggacttttcca	38.9	84.8	GGAAGCCTTGGCTTTTGtgagttgatcggcatgacrUrA	/5Phos/atgttttcaggacttttccaAGATCGGAAGAGCACAC
Cdkl5_3	cctagcaccttctgaatagtaaagagttggtcaatttcac	36.1	80.3	GGAAGCCTTGGCTTTTGcctagcaccttctgaatarGrU	/5Phos/aaagagttggtcaatttcacAGATCGGAAGAGCACAC
Cdkl5_4	cgtgagtccagagtgccttcatttctattatttcgaccgg	41.7	84.9	GGAAGCCTTGGCTTTTGcgtgagtccagagtgcctrUrC	/5Phos/atttctattatttcgaccggAGATCGGAAGAGCACAC
Cdkl5_5	aagtatctactggtattagtctctgtgatttgggctctgg	41.7	79.8	GGAAGCCTTGGCTTTTGaagtatctactggtattarGrU	/5Phos/ctctgtgatttgggctctggAGATCGGAAGAGCACAC
Chd8_1	ctaagttattcttactattcagcagatccatgtctaggtc	36.1	78.3	GGAAGCCTTGGCTTTTGctaagttattcttactatrUrC	/5Phos/agcagatccatgtctaggtcAGATCGGAAGAGCACAC
Chd8_2	ttctggatgttggttagctctacttcaataatagtttcct	36.1	78.5	GGAAGCCTTGGCTTTTGttctggatgttggttagcrUrC	/5Phos/tacttcaataatagtttcctAGATCGGAAGAGCACAC
Chd8_3	gctttatcaaacatctctctctcataggaattacgagtga	33.3	78.8	GGAAGCCTTGGCTTTTGgctttatcaaacatctctrCrU	/5Phos/ctcataggaattacgagtgaAGATCGGAAGAGCACAC
Chd8_4	agatctgatctatgtcctcctcacaaaacttagaaccctc	41.7	82.5	GGAAGCCTTGGCTTTTGagatctgatctatgtcctrCrC	/5Phos/tcacaaaacttagaaccctcAGATCGGAAGAGCACAC
Chd8_5	gtaacactatcttgcctggtagactccctaacacaacatg	44.4	84.1	GGAAGCCTTGGCTTTTGgtaacactatcttgcctgrGrU	/5Phos/agactccctaacacaacatgAGATCGGAAGAGCACAC
Csf1_1	ctttaaagcgcatggtctcatctattatgtcttgtaccag	38.9	82.6	GGAAGCCTTGGCTTTTGctttaaagcgcatggtctrCrA	/5Phos/tctattatgtcttgtaccagAGATCGGAAGAGCACAC
Csf1_2	gcacacatattttcaagacccattctcattcatagctctg	36.1	82.2	GGAAGCCTTGGCTTTTGgcacacatattttcaagarCrC	/5Phos/cattctcattcatagctctgAGATCGGAAGAGCACAC
Csf1_4	ggtagagaatgccttgttttgttttgtttctgtgtttttc	30.6	82.3	GGAAGCCTTGGCTTTTGggtagagaatgccttgttrUrU	/5Phos/gttttgtttctgtgtttttcAGATCGGAAGAGCACAC
Ctnnd2_2	gccggatactggaaagacccttcaggtttagaattgagct	44.4	84.9	GGAAGCCTTGGCTTTTGgccggatactggaaagacrCrC	/5Phos/ttcaggtttagaattgagctAGATCGGAAGAGCACAC
Ctnnd2_3	gttagctttgagttcagttttaatcatctagcccataatt	33.3	80.3	GGAAGCCTTGGCTTTTGgttagctttgagttcagtrUrU	/5Phos/taatcatctagcccataattAGATCGGAAGAGCACAC
Ctnnd2_4	gttcaaactagaaaggtgttgaatgcggtcacaattagga	38.9	84.7	GGAAGCCTTGGCTTTTGgttcaaactagaaaggtgrUrU	/5Phos/gaatgcggtcacaattaggaAGATCGGAAGAGCACAC
Ctnnd2_5	tatacacaatgcactcttcgtctttaatctgtaatgtaca	33.3	79.8	GGAAGCCTTGGCTTTTGtatacacaatgcactcttrCrG	/5Phos/tctttaatctgtaatgtacaAGATCGGAAGAGCACAC
Cx3cr1_1	tcctatacaggtgtcccaggtatcttctgaacttttcccc	44.4	82.6	GGAAGCCTTGGCTTTTGtcctatacaggtgtcccarGrG	/5Phos/tatcttctgaacttttccccAGATCGGAAGAGCACAC
Cx3cr1_3	agttcaggacattctcaacagaagattaaagaagctagca	36.1	80.7	GGAAGCCTTGGCTTTTGagttcaggacattctcaarCrA	/5Phos/gaagattaaagaagctagcaAGATCGGAAGAGCACAC
Cx3cr1_4	ctatttcaataacaccacctagtcaaggaatggacacccg	47.1	84.6	GGAAGCCTTGGCTTTTGctatttcaataacaccacrCrU	/5Phos/agtcaaggaatggacacccgAGATCGGAAGAGCACAC
Cx3cr1_5	tgagcagtaacccaaattctaacccttggagagttcagga	44.4	84.8	GGAAGCCTTGGCTTTTGtgagcagtaacccaaattrCrU	/5Phos/aacccttggagagttcaggaAGATCGGAAGAGCACAC
Dcc_1	ccatttgttcgctcaagtcatcctgttcatatacactggc	38.9	83.7	GGAAGCCTTGGCTTTTGccatttgttcgctcaagtrCrA	/5Phos/tcctgttcatatacactggcAGATCGGAAGAGCACAC
Dcc_4	gcatcaatgaacagaatatccagaagggctaaagaggaga	38.9	83.8	GGAAGCCTTGGCTTTTGgcatcaatgaacagaatarUrC	/5Phos/cagaagggctaaagaggagaAGATCGGAAGAGCACAC
Dcc_5	tcccatgtaataagaattgaggtaggtgaggtagatacag	38.9	78.3	GGAAGCCTTGGCTTTTGtcccatgtaataagaattrGrA	/5Phos/ggtaggtgaggtagatacagAGATCGGAAGAGCACAC
Dcc_6	taaaagatcataaggtggtaaagcacaaaactgagagcaa	38.9	82.9	GGAAGCCTTGGCTTTTGtaaaagatcataaggtggrUrA	/5Phos/aagcacaaaactgagagcaaAGATCGGAAGAGCACAC
Ddx3y_1	atcctgaactgtccttatcacagacccctttagatgtttc	44.4	84.4	GGAAGCCTTGGCTTTTGatcctgaactgtccttatrCrA	/5Phos/cagacccctttagatgtttcAGATCGGAAGAGCACAC
Ddx3y_2	tcttggttggaaagtatggcttatgaacaccactacaagg	38.9	84.7	GGAAGCCTTGGCTTTTGtcttggttggaaagtatgrGrC	/5Phos/ttatgaacaccactacaaggAGATCGGAAGAGCACAC
Ddx3y_3	gacgagtgtaacgagtaagttcaatgttccccatgataat	41.7	84.6	GGAAGCCTTGGCTTTTGgacgagtgtaacgagtaarGrU	/5Phos/tcaatgttccccatgataatAGATCGGAAGAGCACAC
Ddx3y_4	cgtttgtctagttcttcaacccatactactttctgtgtga	36.1	79.4	GGAAGCCTTGGCTTTTGcgtttgtctagttcttcarArC	/5Phos/ccatactactttctgtgtgaAGATCGGAAGAGCACAC
Ddx3y_5	ggaccatctgtataaatctgactgagaatgggtagtagaa	38.9	79	GGAAGCCTTGGCTTTTGggaccatctgtataaatcrUrG	/5Phos/actgagaatgggtagtagaaAGATCGGAAGAGCACAC
Dgki_1	ttcgaaaacgactattgaatttctctggatttgcttctcg	36.1	84	GGAAGCCTTGGCTTTTGttcgaaaacgactattgarArU	/5Phos/ttctctggatttgcttctcgAGATCGGAAGAGCACAC
Dgki_2	ttcctgctcagttcctcttttactggctttccttttaaaa	41.7	84.6	GGAAGCCTTGGCTTTTGttcctgctcagttcctctrUrU	/5Phos/tactggctttccttttaaaaAGATCGGAAGAGCACAC
Dgki_4	tagtggagtccttcatagtcttgtaaactgattttgttca	36.1	80.4	GGAAGCCTTGGCTTTTGtagtggagtccttcatagrUrC	/5Phos/ttgtaaactgattttgttcaAGATCGGAAGAGCACAC
Dgki_5	gtctccaaatcacagtctccacgaacaactagaataccca	44.4	84.2	GGAAGCCTTGGCTTTTGgtctccaaatcacagtctrCrC	/5Phos/acgaacaactagaatacccaAGATCGGAAGAGCACAC
Dgki_6	tgaattagtaagctccctccattcttatagctctccatga	38.9	80.5	GGAAGCCTTGGCTTTTGtgaattagtaagctccctrCrC	/5Phos/attcttatagctctccatgaAGATCGGAAGAGCACAC
Dgki_8	gtcatagtggagtccttcatagtcttgtaaactgattttg	36.1	79	GGAAGCCTTGGCTTTTGgtcatagtggagtccttcrArU	/5Phos/agtcttgtaaactgattttgAGATCGGAAGAGCACAC
Dgki_9	aaaggagcaaaatagactcccctaatacacaggaaatggg	41.7	83.2	GGAAGCCTTGGCTTTTGaaaggagcaaaatagactrCrC	/5Phos/cctaatacacaggaaatgggAGATCGGAAGAGCACAC
Dlgap1_1	ccctagaatgtcttctgggaggttgttctccctctcttct	47.2	84.9	GGAAGCCTTGGCTTTTGccctagaatgtcttctggrGrA	/5Phos/ggttgttctccctctcttctAGATCGGAAGAGCACAC
Dlgap1_2	tgcccaacacctttataccaaagttaaacaaaataagtaa	30.6	78.7	GGAAGCCTTGGCTTTTGtgcccaacacctttatacrCrA	/5Phos/aagttaaacaaaataagtaaAGATCGGAAGAGCACAC
Dlgap1_3	ccggtatttatttcccttttgccttaactttcttcctttt	33.3	80.7	GGAAGCCTTGGCTTTTGccggtatttatttcccttrUrU	/5Phos/gccttaactttcttccttttAGATCGGAAGAGCACAC
Dlgap1_5	ggtgaaagttggccttactcccaaatacttctgatcttac	38.9	83.7	GGAAGCCTTGGCTTTTGggtgaaagttggccttacrUrC	/5Phos/ccaaatacttctgatcttacAGATCGGAAGAGCACAC
Dlgap1_6	acctacaggtgtcgttttctacataggtgggtttgcttgg	33.3	84.6	GGAAGCCTTGGCTTTTGacctacaggtgtcgttttrCrU	/5Phos/acataggtgggtttgcttggAGATCGGAAGAGCACAC
Dlgap1_7	aaaaaggttatgtgaattgtatggaaacatctgcaaaaaa	30.6	82.6	GGAAGCCTTGGCTTTTGaaaaaggttatgtgaattrGrU	/5Phos/atggaaacatctgcaaaaaaAGATCGGAAGAGCACAC
Dlgap1_8	tcttccttttattgcctttcagaatagattgatttccctg	33.3	82.8	GGAAGCCTTGGCTTTTGtcttccttttattgccttrUrC	/5Phos/agaatagattgatttccctgAGATCGGAAGAGCACAC
Dlx1_1	tgttctggaaccatatcttgacctgcgtctgtgtgagtcc	47.2	88.6	GGAAGCCTTGGCTTTTGtgttctggaaccatatctrUrG	/5Phos/acctgcgtctgtgtgagtccAGATCGGAAGAGCACAC
Dlx1_2	ggttttacatatcttacttccttacttcggtctttctttt	30.6	77.1	GGAAGCCTTGGCTTTTGggttttacatatcttactrUrC	/5Phos/cttacttcggtctttcttttAGATCGGAAGAGCACAC
Dlx1_3	gtctctatgtttctcaggacaggaaggaacccaatttaag	41.7	84.1	GGAAGCCTTGGCTTTTGgtctctatgtttctcaggrArC	/5Phos/aggaaggaacccaatttaagAGATCGGAAGAGCACAC
Dlx1_4	gtccttgttccctcttctggtgtgtttaaggtaaatagta	41.7	82.3	GGAAGCCTTGGCTTTTGgtccttgttccctcttctrGrG	/5Phos/tgtgtttaaggtaaatagtaAGATCGGAAGAGCACAC
Dlx1_5	caaactggaataaattgtcctgggtttacggatctttttc	36.1	83.6	GGAAGCCTTGGCTTTTGcaaactggaataaattgtrCrC	/5Phos/tgggtttacggatctttttcAGATCGGAAGAGCACAC
Fn1_2	gaaaggttgatttctttcattggtcctgtcttctctttcg	36.1	83.4	GGAAGCCTTGGCTTTTGgaaaggttgatttctttcrArU	/5Phos/tggtcctgtcttctctttcgAGATCGGAAGAGCACAC
Fn1_3	aatacttctggtcttgttcgtaattggaagttgtgctaca	38.9	83.2	GGAAGCCTTGGCTTTTGaatacttctggtcttgttrCrG	/5Phos/taattggaagttgtgctacaAGATCGGAAGAGCACAC
Fn1_5	acggtatcagagataggggcactttccttgtcatctttga	44.4	84.9	GGAAGCCTTGGCTTTTGacggtatcagagatagggrGrC	/5Phos/actttccttgtcatctttgaAGATCGGAAGAGCACAC
Fn1_7	ccataagaacttttgattctcttaaacaacactgagcagt	30.6	79.4	GGAAGCCTTGGCTTTTGccataagaacttttgattrCrU	/5Phos/cttaaacaacactgagcagtAGATCGGAAGAGCACAC
Fos_2	tcagggtaggtgaagacaaaggaagacgtgtaagtagtgc	44.3	82.2	GGAAGCCTTGGCTTTTGtcagggtaggtgaagacarArA	/5Phos/ggaagacgtgtaagtagtgcAGATCGGAAGAGCACAC
Fos_4	aataatgaacccaacagattagttagtgctatgagaaaac	33.3	79.9	GGAAGCCTTGGCTTTTGaataatgaacccaacagarUrU	/5Phos/agttagtgctatgagaaaacAGATCGGAAGAGCACAC
Fos_5	tgactcacatgctctactaactaccagctctcaggtgtca	47.2	82.9	GGAAGCCTTGGCTTTTGtgactcacatgctctactrArA	/5Phos/ctaccagctctcaggtgtcaAGATCGGAAGAGCACAC
Gabrg2_1	acagataaagataggagacccagtaaacaagattgaacaa	36.1	79	GGAAGCCTTGGCTTTTGacagataaagataggagarCrC	/5Phos/cagtaaacaagattgaacaaAGATCGGAAGAGCACAC
Gabrg2_2	tttggagtcaacacccatgttttattagaagcgtaatctt	38.9	83.3	GGAAGCCTTGGCTTTTGtttggagtcaacacccatrGrU	/5Phos/tttattagaagcgtaatcttAGATCGGAAGAGCACAC
Gabrg2_3	gaataacacccctatcaataaaacccatacctctttacag	36.1	79.4	GGAAGCCTTGGCTTTTGgaataacacccctatcaarUrA	/5Phos/aaacccatacctctttacagAGATCGGAAGAGCACAC
Gabrg2_4	gttctaactttactttgccttgcaggtttgaaggacagtg	41.7	84.8	GGAAGCCTTGGCTTTTGgttctaactttactttgcrCrU	/5Phos/tgcaggtttgaaggacagtgAGATCGGAAGAGCACAC
Gabrg2_5	agaattctaatctaggcttttctattgtgattcttcacag	30.6	77.6	GGAAGCCTTGGCTTTTGagaattctaatctaggctrUrU	/5Phos/tctattgtgattcttcacagAGATCGGAAGAGCACAC
Gabrg2_6	aaagtaaggtaaaacattagcaagcacatacagttacttt	33.3	77.1	GGAAGCCTTGGCTTTTGaaagtaaggtaaaacattrArG	/5Phos/caagcacatacagttactttAGATCGGAAGAGCACAC
Gabrg2_7	cccaccatattgctattcaaccggagaactttaatggtac	38.9	84.1	GGAAGCCTTGGCTTTTGcccaccatattgctattcrArA	/5Phos/ccggagaactttaatggtacAGATCGGAAGAGCACAC
Gabrg2_8	cgaagtttgttgtcatacccttccagcaggttgtttaaga	38.9	84.8	GGAAGCCTTGGCTTTTGcgaagtttgttgtcatacrCrC	/5Phos/ttccagcaggttgtttaagaAGATCGGAAGAGCACAC
Gad2_1	gaatcattttccctctctcgtcacatttaatcagaatcac	36.1	83	GGAAGCCTTGGCTTTTGgaatcattttccctctctrCrG	/5Phos/tcacatttaatcagaatcacAGATCGGAAGAGCACAC
Gad2_2	aaactgtactctactgtgacaccacgatatagaaatagaa	38.9	77	GGAAGCCTTGGCTTTTGaaactgtactctactgtgrArC	/5Phos/accacgatatagaaatagaaAGATCGGAAGAGCACAC
Gad2_3	tgtaacatattctagcagcacaaatacaggggcgatctca	41.7	84.7	GGAAGCCTTGGCTTTTGtgtaacatattctagcagrCrA	/5Phos/caaatacaggggcgatctcaAGATCGGAAGAGCACAC
Gad2_4	caacgttcaatatagtctccctccattattactccattat	36.1	80	GGAAGCCTTGGCTTTTGcaacgttcaatatagtctrCrC	/5Phos/ctccattattactccattatAGATCGGAAGAGCACAC
Gad2_5	tttattactactgctctgaagtgaaaataaggttggatta	33.3	78.5	GGAAGCCTTGGCTTTTGtttattactactgctctgrArA	/5Phos/gtgaaaataaggttggattaAGATCGGAAGAGCACAC
Gfap_1	gtctgcaaacttagaccgataccactcctctgtctcttgc	47.2	84.8	GGAAGCCTTGGCTTTTGgtctgcaaacttagaccgrArU	/5Phos/accactcctctgtctcttgcAGATCGGAAGAGCACAC
Gfap_2	cttgtattgtgagccttttgagaggtcttgtgactttttg	38.9	84.3	GGAAGCCTTGGCTTTTGcttgtattgtgagcctttrUrG	/5Phos/agaggtcttgtgactttttgAGATCGGAAGAGCACAC
Gfap_3	acttagaccgataccactcctctgtctcttgcatgttact	44.4	85	GGAAGCCTTGGCTTTTGacttagaccgataccactrCrC	/5Phos/tctgtctcttgcatgttactAGATCGGAAGAGCACAC
Gsn_1	ccacaccactgatagatattgtttcccaggtccagaatga	41.7	84.5	GGAAGCCTTGGCTTTTGccacaccactgatagatarUrU	/5Phos/gtttcccaggtccagaatgaAGATCGGAAGAGCACAC
Gsn_2	tgatgtagctgtcgcctccatagaactgcccgtatgtggc	52.8	89.9	GGAAGCCTTGGCTTTTGtgatgtagctgtcgcctcrCrA	/5Phos/tagaactgcccgtatgtggcAGATCGGAAGAGCACAC
Gsn_3	tccatgttggcctgcttgcctttccaaacaaagattttcc	41.7	89.7	GGAAGCCTTGGCTTTTGtccatgttggcctgcttgrCrC	/5Phos/tttccaaacaaagattttccAGATCGGAAGAGCACAC
Gsn_4	gcttccgtcttttcctcttcctgggagtcttttccaaccc	47.2	88.6	GGAAGCCTTGGCTTTTGgcttccgtcttttcctctrUrC	/5Phos/ctgggagtcttttccaacccAGATCGGAAGAGCACAC
Gsn_5	cggccgttcaggtagtcatccagttgcacagtaaagatgg	47.2	87.1	GGAAGCCTTGGCTTTTGcggccgttcaggtagtcarUrC	/5Phos/cagttgcacagtaaagatggAGATCGGAAGAGCACAC
Gsta4_1	ttaaaatcttttcaaacactgggaagtaacgggttttagc	38.9	84.1	GGAAGCCTTGGCTTTTGttaaaatcttttcaaacarCrU	/5Phos/gggaagtaacgggttttagcAGATCGGAAGAGCACAC
Gsta4_2	taattgtaggaatgttgctgattcttgtcttaaatgcctg	36.1	83.2	GGAAGCCTTGGCTTTTGtaattgtaggaatgttgcrUrG	/5Phos/attcttgtcttaaatgcctgAGATCGGAAGAGCACAC
Gsta4_6	ccatccgtcccctgccattaaagtagtagagcttaggttt	47.2	84.7	GGAAGCCTTGGCTTTTGccatccgtcccctgccatrUrA	/5Phos/aagtagtagagcttaggtttAGATCGGAAGAGCACAC
HMOX1_3	gtgtagatatggtacaaggaagccatcaccagcttaaagc	41.7	83.2	GGAAGCCTTGGCTTTTGgtgtagatatggtacaagrGrA	/5Phos/agccatcaccagcttaaagcAGATCGGAAGAGCACAC
Hpca_1	tgaaatacagagtacagacggggtaaatctgtggttatct	38.9	80.9	GGAAGCCTTGGCTTTTGtgaaatacagagtacagarCrG	/5Phos/gggtaaatctgtggttatctAGATCGGAAGAGCACAC
Hpca_2	ccagttggaatcctgggagttttgttttgttttaccatgg	36.1	84.5	GGAAGCCTTGGCTTTTGccagttggaatcctgggarGrU	/5Phos/tttgttttgttttaccatggAGATCGGAAGAGCACAC
Hpca_4	tcactaaagaatacagaacctgaccggagggctatctcgg	47.2	84.2	GGAAGCCTTGGCTTTTGtcactaaagaatacagaarCrC	/5Phos/tgaccggagggctatctcggAGATCGGAAGAGCACAC
Hspg2_1	ggaaggagtagggtgtctgggtgaagtagggtatcactcg	50	84.8	GGAAGCCTTGGCTTTTGggaaggagtagggtgtctrGrG	/5Phos/gtgaagtagggtatcactcgAGATCGGAAGAGCACAC
Hspg2_2	acagcgatactccagagccacacactcattatagctgtgg	47.2	85.7	GGAAGCCTTGGCTTTTGacagcgatactccagagcrCrA	/5Phos/cacactcattatagctgtggAGATCGGAAGAGCACAC
Hspg2_3	gggaagactccagaagtagggttcagacaggaggttgtgg	50	85.8	GGAAGCCTTGGCTTTTGgggaagactccagaagtarGrG	/5Phos/gttcagacaggaggttgtggAGATCGGAAGAGCACAC
Hspg2_4	ggtcacagcgatactccagagccacacactcattatagct	47.2	86.2	GGAAGCCTTGGCTTTTGggtcacagcgatactccarGrA	/5Phos/gccacacactcattatagctAGATCGGAAGAGCACAC
Hspg2_6	agactccagaagtagggttcagacaggaggttgtggaagg	50	87.9	GGAAGCCTTGGCTTTTGagactccagaagtagggtrUrC	/5Phos/agacaggaggttgtggaaggAGATCGGAAGAGCACAC
Kcnma1_1	ccgtatttcttgcggtttcctattaactctatgatttcag	33.3	78.8	GGAAGCCTTGGCTTTTGccgtatttcttgcggtttrCrC	/5Phos/tattaactctatgatttcagAGATCGGAAGAGCACAC
Kcnma1_4	gggtactcatgggcttgatttgaatgtttctgggataggc	41.7	84.9	GGAAGCCTTGGCTTTTGgggtactcatgggcttgarUrU	/5Phos/tgaatgtttctgggataggcAGATCGGAAGAGCACAC
Kcnma1_5	ccctaagtctgcaaagggaccatctaacagggctaactcc	47.2	84.8	GGAAGCCTTGGCTTTTGccctaagtctgcaaagggrArC	/5Phos/catctaacagggctaactccAGATCGGAAGAGCACAC
Kcnma1_6	catctctcagccggtaaattccaaaacaaagcatattata	36.1	84.4	GGAAGCCTTGGCTTTTGcatctctcagccggtaaarUrU	/5Phos/ccaaaacaaagcatattataAGATCGGAAGAGCACAC
Kcnma1_8	ttttagtaatccatttcccttctttacaaattggggtggt	36.1	83.1	GGAAGCCTTGGCTTTTGttttagtaatccatttccrCrU	/5Phos/tctttacaaattggggtggtAGATCGGAAGAGCACAC
Kcnma1_9	gcaggattctattgggtttgacgagtctatgaagtatatt	36.1	79.8	GGAAGCCTTGGCTTTTGgcaggattctattgggttrUrG	/5Phos/acgagtctatgaagtatattAGATCGGAAGAGCACAC
Klf7_1	cagtggcccttttgttttgttttgtttcagtcaactaaaa	36.1	84.9	GGAAGCCTTGGCTTTTGcagtggcccttttgttttrGrU	/5Phos/tttgtttcagtcaactaaaaAGATCGGAAGAGCACAC
Klf7_2	ttaaactgacagcgatggaccctcttcttgttttcagggc	47.2	89	GGAAGCCTTGGCTTTTGttaaactgacagcgatggrArC	/5Phos/cctcttcttgttttcagggcAGATCGGAAGAGCACAC
Klf7_3	gcaggtctcagatagcaacttgtcccgagagagcaaaatg	47.2	87.7	GGAAGCCTTGGCTTTTGgcaggtctcagatagcaarCrU	/5Phos/tgtcccgagagagcaaaatgAGATCGGAAGAGCACAC
Klf7_4	atatactataactagccaacacgtccatgctgctgctgcc	47.2	86.1	GGAAGCCTTGGCTTTTGatatactataactagccarArC	/5Phos/acgtccatgctgctgctgccAGATCGGAAGAGCACAC
Klf7_6	tccttgctcactgtcgctctgtccactcttaactgctcca	55.5	88.5	GGAAGCCTTGGCTTTTGtccttgctcactgtcgctrCrT	/5Phos/gtccactcttaactgctccaAGATCGGAAGAGCACAC
Lnpep_2	aatatactctgtaacataaagtaaaacccacacatgggta	39.1	79.6	GGAAGCCTTGGCTTTTGaatatactctgtaacatarArA	/5Phos/gtaaaacccacacatgggtaAGATCGGAAGAGCACAC
Lnpep_3	tgacatctgatttcttgtccagtagtgaaactgatcgata	38.9	83.9	GGAAGCCTTGGCTTTTGtgacatctgatttcttgtrCrC	/5Phos/agtagtgaaactgatcgataAGATCGGAAGAGCACAC
Lnpep_4	aaacagcaacttaaacaaattacattcttgggtgaaagta	33.3	81.8	GGAAGCCTTGGCTTTTGaaacagcaacttaaacaarArU	/5Phos/tacattcttgggtgaaagtaAGATCGGAAGAGCACAC
Lnpep_5	ctgttctaatgataagtgacaacttctgtgttcggatgat	38.9	82.1	GGAAGCCTTGGCTTTTGctgttctaatgataagtgrArC	/5Phos/aacttctgtgttcggatgatAGATCGGAAGAGCACAC
Lnpep_6	tttaatcctagagtttgctcccaatttcatcttttctaaa	33.3	81	GGAAGCCTTGGCTTTTGtttaatcctagagtttgcrUrC	/5Phos/ccaatttcatcttttctaaaAGATCGGAAGAGCACAC
Lnpep_7	tttgttgaaaataagtgagtagatccagcaacaatacttt	33.3	79.9	GGAAGCCTTGGCTTTTGtttgttgaaaataagtgarGrU	/5Phos/agatccagcaacaatactttAGATCGGAAGAGCACAC
Lnpep_8	gagaagctcccttaaaataggagagagaatcaaacatttc	36.1	80.9	GGAAGCCTTGGCTTTTGgagaagctcccttaaaatrArG	/5Phos/gagagagaatcaaacatttcAGATCGGAAGAGCACAC
Lnpep_9	ccgaagactgaacagatgatgatattggatgagacgaatt	38.9	84.2	GGAAGCCTTGGCTTTTGccgaagactgaacagatgrArU	/5Phos/gatattggatgagacgaattAGATCGGAAGAGCACAC
Lss_2	ggaatagggtgttgagtccttcccagctataaacattcag	41.7	83.2	GGAAGCCTTGGCTTTTGggaatagggtgttgagtcrCrU	/5Phos/tcccagctataaacattcagAGATCGGAAGAGCACAC
Lss_3	ttgtatttcctttctgaataactggcatttcatatagtga	30.6	77.8	GGAAGCCTTGGCTTTTGttgtatttcctttctgaarUrA	/5Phos/actggcatttcatatagtgaAGATCGGAAGAGCACAC
Lss_4	ttgataataagtccatctctgccgacccaactcattctgg	44.4	85.5	GGAAGCCTTGGCTTTTGttgataataagtccatctrCrU	/5Phos/gccgacccaactcattctggAGATCGGAAGAGCACAC
Lss_5	ttcttccctttctcactgaagctagtccaagaactttaag	41.7	82.6	GGAAGCCTTGGCTTTTGttcttccctttctcactgrArA	/5Phos/gctagtccaagaactttaagAGATCGGAAGAGCACAC
Lss_6	ggaatagggtgttgagtccttcccagctataaacattcag	41.7	83.2	GGAAGCCTTGGCTTTTGggaatagggtgttgagtcrCrU	/5Phos/tcccagctataaacattcagAGATCGGAAGAGCACAC
Lss_7	ctgtttgcgcttttggtaagtccgtgaaataacttcttgt	38.9	84.8	GGAAGCCTTGGCTTTTGctgtttgcgcttttggtarArG	/5Phos/tccgtgaaataacttcttgtAGATCGGAAGAGCACAC
Luc_PC_1	ataatccctggtaatccgttttagaatccatgataatatc	33.3	81.5	GGAAGCCTTGGCTTTTGATAATCCCTGGTAATCCGrUrU	/5Phos/TTAGAATCCATGATAATATCAGATCGGAAGAGCACAC
Luc_PC_2	atctatacattaagacgactcgaaatccacatatcaaata	33.3	79.8	GGAAGCCTTGGCTTTTGATCTATACATTAAGACGArCrU	/5Phos/CGAAATCCACATATCAAATAAGATCGGAAGAGCACAC
Luc_PC_4	gccacacccttaggtaacccagtagatccagaggaattca	50	76.6	GGAAGCCTTGGCTTTTGGCCACACCCTTAGGTAACrCrC	/5Phos/AGTAGATCCAGAGGAATTCAAGATCGGAAGAGCACAC
Luc_PC_5	gtcttcgtcccagtaagctatgtctccagaatgtagccat	50	86	GGAAGCCTTGGCTTTTGGTCTTCGTCCCAGTAAGCrUrA	/5Phos/TGTCTCCAGAATGTAGCCATAGATCGGAAGAGCACAC
Mdga1_1	gggtggtactgtctctgaggaaatgttgacctctatgctg	47.2	84.6	GGAAGCCTTGGCTTTTGgggtggtactgtctctgarGrG	/5Phos/aaatgttgacctctatgctgAGATCGGAAGAGCACAC
Mdga1_2	tccactgtagcacataggagtaattcttggacagcttgtg	44.4	83.6	GGAAGCCTTGGCTTTTGtccactgtagcacataggrArG	/5Phos/taattcttggacagcttgtgAGATCGGAAGAGCACAC
Mdga1_3	tcatagctgtggggtactcggaggtcagtcaagatatact	47.2	84.6	GGAAGCCTTGGCTTTTGtcatagctgtggggtactrCrG	/5Phos/gaggtcagtcaagatatactAGATCGGAAGAGCACAC
Mdga1_4	agaggtttcttaatgtttctaataccaggctgtgttccca	38.9	81.9	GGAAGCCTTGGCTTTTGagaggtttcttaatgtttrCrU	/5Phos/aataccaggctgtgttcccaAGATCGGAAGAGCACAC
Mdga1_5	tagccttcaatagggtcatctgtaagctctttgtcatcca	44.4	84.8	GGAAGCCTTGGCTTTTGtagccttcaatagggtcarUrC	/5Phos/tgtaagctctttgtcatccaAGATCGGAAGAGCACAC
Mecp2_1	tccttcttgtctttcttcgccttcttaaacttcagtggct	41.7	84.1	GGAAGCCTTGGCTTTTGtccttcttgtctttcttcrGrC	/5Phos/cttcttaaacttcagtggctAGATCGGAAGAGCACAC
Mecp2_2	ttaagaggtatcttaggcagggagcggctaatttatcttc	44.4	84	GGAAGCCTTGGCTTTTGttaagaggtatcttaggcrArG	/5Phos/ggagcggctaatttatcttcAGATCGGAAGAGCACAC
Mecp2_3	agactcaatagtgcaaataattctaagctgtccctaaagg	33.3	79.6	GGAAGCCTTGGCTTTTGagactcaatagtgcaaatrArA	/5Phos/ttctaagctgtccctaaaggAGATCGGAAGAGCACAC
Mecp2_4	aagtatgacattagatttctgagtagggtcaagggtagtg	41.7	79.9	GGAAGCCTTGGCTTTTGaagtatgacattagatttrCrU	/5Phos/gagtagggtcaagggtagtgAGATCGGAAGAGCACAC
Mecp2_5	ttgtcctccttcttgtctttcttcgccttcttaaacttca	41.7	83.7	GGAAGCCTTGGCTTTTGttgtcctccttcttgtctrUrU	/5Phos/cttcgccttcttaaacttcaAGATCGGAAGAGCACAC
Mecp2_6	cctctcccagttaccgtgaagtcaaaatcattagggtcca	44.4	86	GGAAGCCTTGGCTTTTGcctctcccagttaccgtgrArA	/5Phos/gtcaaaatcattagggtccaAGATCGGAAGAGCACAC
Mecp2_7	tgaaggagcctagtttagaaaagtgcaaagctacttctgg	38.9	80.8	GGAAGCCTTGGCTTTTGtgaaggagcctagtttagrArA	/5Phos/aagtgcaaagctacttctggAGATCGGAAGAGCACAC
Mecp2_8	tttgtcctccttcttgtctttcttcgccttcttaaacttc	41.7	84.8	GGAAGCCTTGGCTTTTGtttgtcctccttcttgtcrUrU	/5Phos/tcttcgccttcttaaacttcAGATCGGAAGAGCACAC
Mecp2_9	tcagtctcttgacttggaatggaaaaccagtgcttaactt	41.7	84.5	GGAAGCCTTGGCTTTTGtcagtctcttgacttggarArU	/5Phos/ggaaaaccagtgcttaacttAGATCGGAAGAGCACAC
Nrxn1_1	ctttaactaattcaaccacaataaagtcatttccatcccc	30.6	80.2	GGAAGCCTTGGCTTTTGctttaactaattcaaccarCrA	/5Phos/ataaagtcatttccatccccAGATCGGAAGAGCACAC
Nrxn1_2	aaatgatattgagcctgttttctttgcattccacttaggc	36.1	83.3	GGAAGCCTTGGCTTTTGaaatgatattgagcctgtrUrU	/5Phos/tctttgcattccacttaggcAGATCGGAAGAGCACAC
Nrxn1_4	caaaacaaaccccttagatattcagtcattagaagcacta	36.1	80.7	GGAAGCCTTGGCTTTTGcaaaacaaaccccttagarUrA	/5Phos/ttcagtcattagaagcactaAGATCGGAAGAGCACAC
Nrxn1_5	ccaacaggtacttcaactatcccaggaccaaaaccttcaa	44.4	84.7	GGAAGCCTTGGCTTTTGccaacaggtacttcaactrArU	/5Phos/cccaggaccaaaaccttcaaAGATCGGAAGAGCACAC
Pdlim2_1	tcagactctggaaactacagccaatcatatcctctttaga	38.9	81.4	GGAAGCCTTGGCTTTTGtcagactctggaaactacrArG	/5Phos/ccaatcatatcctctttagaAGATCGGAAGAGCACAC
Pdlim2_2	agagtggaactgtccttagcactagcaacctgacattagt	44.4	84.2	GGAAGCCTTGGCTTTTGagagtggaactgtccttarGrC	/5Phos/actagcaacctgacattagtAGATCGGAAGAGCACAC
Pdlim2_3	cctctgagtcttcctccagatccaaactgctgaacctagg	47.2	87.4	GGAAGCCTTGGCTTTTGcctctgagtcttcctccarGrA	/5Phos/tccaaactgctgaacctaggAGATCGGAAGAGCACAC
Pdlim2_4	ccaaggcttcctgtaagagtcgaaaagagctggactgcct	50	87.8	GGAAGCCTTGGCTTTTGccaaggcttcctgtaagarGrU	/5Phos/cgaaaagagctggactgcctAGATCGGAAGAGCACAC
Psmd4_1	cacttcttctcttcctctttcttgtcattcttgccatcct	41.7	84.5	GGAAGCCTTGGCTTTTGcacttcttctcttcctctrUrU	/5Phos/cttgtcattcttgccatcctAGATCGGAAGAGCACAC
Psmd4_2	gcacatctaagcctctatccaaccccgtctttacagtccc	47.2	84.8	GGAAGCCTTGGCTTTTGgcacatctaagcctctatrCrC	/5Phos/aaccccgtctttacagtcccAGATCGGAAGAGCACAC
Psmd4_4	gttattctcagggttgcttcgggtctttgagtgacataca	44.4	87.2	GGAAGCCTTGGCTTTTGgttattctcagggttgctrUrC	/5Phos/gggtctttgagtgacatacaAGATCGGAAGAGCACAC
Rbfox1_1	cagccattggtgtaggggttgacagtcttcttatttgtca	41.7	84.9	GGAAGCCTTGGCTTTTGcagccattggtgtaggggrUrU	/5Phos/gacagtcttcttatttgtcaAGATCGGAAGAGCACAC
Rbfox1_2	ttggcttgactttgccaggagtaacttagaaccatagatt	44.4	84.2	GGAAGCCTTGGCTTTTGttggcttgactttgccagrGrA	/5Phos/gtaacttagaaccatagattAGATCGGAAGAGCACAC
Rbfox1_3	aattcatttacataatatagcactctggatatggccctaa	36.1	81.2	GGAAGCCTTGGCTTTTGaattcatttacataatatrArG	/5Phos/cactctggatatggccctaaAGATCGGAAGAGCACAC
Rbfox1_4	atttaaatacaaaacaggaagacccatgacagatacccca	38.9	83	GGAAGCCTTGGCTTTTGatttaaatacaaaacaggrArA	/5Phos/gacccatgacagataccccaAGATCGGAAGAGCACAC
Rbfox1_5	ttgcgatacttgtaaaatgcgactataaatccagatatga	33.3	79.6	GGAAGCCTTGGCTTTTGttgcgatacttgtaaaatrGrC	/5Phos/gactataaatccagatatgaAGATCGGAAGAGCACAC
Rbfox3_1	tgcatagcctccataaatctcagcaccataaaatccatcc	38.9	84.2	GGAAGCCTTGGCTTTTGtgcatagcctccataaatrCrU	/5Phos/cagcaccataaaatccatccAGATCGGAAGAGCACAC
Rbfox3_2	tgctggatagaaagtgaggtgatttattttgaggtgtcat	38.9	82	GGAAGCCTTGGCTTTTGtgctggatagaaagtgagrGrU	/5Phos/gatttattttgaggtgtcatAGATCGGAAGAGCACAC
Rbfox3_3	gtatttgttgttgttgctgttgttgcttggatcttaacat	36.1	84.7	GGAAGCCTTGGCTTTTGgtatttgttgttgttgctrGrU	/5Phos/tgttgcttggatcttaacatAGATCGGAAGAGCACAC
Rest_1	aggacaaagttcacatttatacgggcgttctcctgtgtga	44.4	86.6	GGAAGCCTTGGCTTTTGaggacaaagttcacatttrArU	/5Phos/acgggcgttctcctgtgtgaAGATCGGAAGAGCACAC
Rest_2	ttctaaaagaacgatcacagaaaatacacacaaactctcc	33.3	79.7	GGAAGCCTTGGCTTTTGttctaaaagaacgatcacrArG	/5Phos/aaaatacacacaaactctccAGATCGGAAGAGCACAC
Rest_3	gttttctttagcttcactttggagacatccattgttttgc	33.3	83.1	GGAAGCCTTGGCTTTTGgttttctttagcttcactrUrU	/5Phos/ggagacatccattgttttgcAGATCGGAAGAGCACAC
Rest_4	gaaaaagaatgttactgaaaactcagccttggagactaat	36.1	81.4	GGAAGCCTTGGCTTTTGgaaaaagaatgttactgarArA	/5Phos/actcagccttggagactaatAGATCGGAAGAGCACAC
Rgs13_2	aaaaagacacaagatgagaatgaagggagaaaggaaacag	38.9	83.9	GGAAGCCTTGGCTTTTGaaaaagacacaagatgagrArA	/5Phos/tgaagggagaaaggaaacagAGATCGGAAGAGCACAC
Rgs13_3	tctgttaattcctctctgtaaggatgctataaattgtgtc	33.3	79.3	GGAAGCCTTGGCTTTTGtctgttaattcctctctgrUrA	/5Phos/aggatgctataaattgtgtcAGATCGGAAGAGCACAC
Rgs13_4	aacagttttcaggagttgttggtacatttcagactttaaa	36.1	81.6	GGAAGCCTTGGCTTTTGaacagttttcaggagttgrUrU	/5Phos/ggtacatttcagactttaaaAGATCGGAAGAGCACAC
Rgs13_6	ttgatgatagcttcccgtgttgtactgtcgatgttaatct	41.7	84.1	GGAAGCCTTGGCTTTTGttgatgatagcttcccgtrGrU	/5Phos/tgtactgtcgatgttaatctAGATCGGAAGAGCACAC
Rgs2_3	aagtagctcaaacgggtcttccaatcctttaagagtgtcc	44.4	84.8	GGAAGCCTTGGCTTTTGaagtagctcaaacgggtcrUrU	/5Phos/ccaatcctttaagagtgtccAGATCGGAAGAGCACAC
Rgs2_4	aatcaatagttctgagcgatgttttcctaacactcaggct	44.7	84.5	GGAAGCCTTGGCTTTTGaatcaatagttctgagcgrArU	/5Phos/gttttcctaacactcaggctAGATCGGAAGAGCACAC
Rnase4_2	gaatgagacagcttggacagaaaaggctctctataatcgt	41.7	82.7	GGAAGCCTTGGCTTTTGgaatgagacagcttggacrArG	/5Phos/aaaaggctctctataatcgtAGATCGGAAGAGCACAC
Rnase4_3	agaagccacagaccaaaataataccaagtaattctcattt	33.3	80.8	GGAAGCCTTGGCTTTTGagaagccacagaccaaaarUrA	/5Phos/ataccaagtaattctcatttAGATCGGAAGAGCACAC
Rnase4_4	cctatttccaaactcttagtggcttccctaatgatgacat	38.9	82.6	GGAAGCCTTGGCTTTTGcctatttccaaactcttarGrU	/5Phos/ggcttccctaatgatgacatAGATCGGAAGAGCACAC
Robo2_1	cacggatacttattctctcttccttgtcatcaattcggac	41.7	84.4	GGAAGCCTTGGCTTTTGcacggatacttattctctrCrU	/5Phos/tccttgtcatcaattcggacAGATCGGAAGAGCACAC
Robo2_2	taattgctgagtccctttctcttctttcttctccagtaca	41.7	83.8	GGAAGCCTTGGCTTTTGtaattgctgagtccctttrCrU	/5Phos/cttctttcttctccagtacaAGATCGGAAGAGCACAC
Robo2_3	aagtctgacggtacatcactctgtagccctgaataaactg	47.2	84.2	GGAAGCCTTGGCTTTTGaagtctgacggtacatcarCrU	/5Phos/ctgtagccctgaataaactgAGATCGGAAGAGCACAC
Robo2_4	tgttgtaagtggttttggtagtgaagtcaatgctgctata	38.9	83.8	GGAAGCCTTGGCTTTTGtgttgtaagtggttttggrUrA	/5Phos/gtgaagtcaatgctgctataAGATCGGAAGAGCACAC
Robo2_5	tgtatacagagttgtcttaacatggtttgccactgtctgc	38.9	82.1	GGAAGCCTTGGCTTTTGtgtatacagagttgtcttrArA	/5Phos/catggtttgccactgtctgcAGATCGGAAGAGCACAC
Sdha_1	tctgcatgtttaggcgtagttctgatgttcttatacttcc	36.1	81.1	GGAAGCCTTGGCTTTTGtctgcatgtttaggcgtarGrU	/5Phos/tctgatgttcttatacttccAGATCGGAAGAGCACAC
Sdha_2	ccctgtcgaatgtctttagatgctttaggtctccatagag	41.7	82.1	GGAAGCCTTGGCTTTTGccctgtcgaatgtctttarGrA	/5Phos/tgctttaggtctccatagagAGATCGGAAGAGCACAC
Sdha_5	agattcataaccgattcttctccagcatttgccttaattg	36.1	84.5	GGAAGCCTTGGCTTTTGagattcataaccgattctrUrC	/5Phos/tccagcatttgccttaattgAGATCGGAAGAGCACAC
Sdha_6	acgctgataaatcttcccatcttcagttctgctaaatggc	38.9	83.2	GGAAGCCTTGGCTTTTGacgctgataaatcttcccrArU	/5Phos/cttcagttctgctaaatggcAGATCGGAAGAGCACAC
Sla_1	tgtagtaccagttgttgggaagacggaagattcgataatg	41.7	84.9	GGAAGCCTTGGCTTTTGtgtagtaccagttgttggrGrA	/5Phos/agacggaagattcgataatgAGATCGGAAGAGCACAC
Sla_2	acacagcatagaccatcagccacttcagaataatgagtca	41.7	84.3	GGAAGCCTTGGCTTTTGacacagcatagaccatcarGrC	/5Phos/cacttcagaataatgagtcaAGATCGGAAGAGCACAC
Sla_3	agcaacaaacaaacaaacactaagcattctaatctacttg	30.6	78.1	GGAAGCCTTGGCTTTTGagcaacaaacaaacaaacrArC	/5Phos/taagcattctaatctacttgAGATCGGAAGAGCACAC
Sla_5	cccaaatactactcaaagttccaatcacattgaccacaac	36.1	82.9	GGAAGCCTTGGCTTTTGcccaaatactactcaaagrUrU	/5Phos/ccaatcacattgaccacaacAGATCGGAAGAGCACAC
Spock3_1	gttttcctaagacacatgcctgatattctagtttgcactg	38.9	82.9	GGAAGCCTTGGCTTTTGgttttcctaagacacatgrCrC	/5Phos/tgatattctagtttgcactgAGATCGGAAGAGCACAC
Spock3_2	tgaaaagattaccactttctcttaccatgagttgtttttc	30.6	79.1	GGAAGCCTTGGCTTTTGtgaaaagattaccactttrCrU	/5Phos/cttaccatgagttgtttttcAGATCGGAAGAGCACAC
Spock3_3	aggtttagaaccactttgtttagggataagaaggaaattc	33.3	79.2	GGAAGCCTTGGCTTTTGaggtttagaaccactttgrUrU	/5Phos/tagggataagaaggaaattcAGATCGGAAGAGCACAC
Spock3_5	cattcttatcaaggtatatgctcccaagctctgactggtc	44.4	84.9	GGAAGCCTTGGCTTTTGcattcttatcaaggtatarUrG	/5Phos/ctcccaagctctgactggtcAGATCGGAAGAGCACAC
Syt1_2	gactcattgtagtaggggttaagtgtgttcttcttaatcg	36.1	71.8	GGAAGCCTTGGCTTTTGgactcattgtagtaggggrUrU	/5Phos/aagtgtgttcttcttaatcgAGATCGGAAGAGCACAC
Syt1_3	gatatacacagattaggaaacgcttacaacatacaaatac	30.6	78	GGAAGCCTTGGCTTTTGgatatacacagattaggarArA	/5Phos/cgcttacaacatacaaatacAGATCGGAAGAGCACAC
Syt1_4	tactggagagctattagtttctgtttaagtagtcaggcaa	41.7	79.6	GGAAGCCTTGGCTTTTGtactggagagctattagtrUrU	/5Phos/ctgtttaagtagtcaggcaaAGATCGGAAGAGCACAC
Syt1_5	caaattaaaacaggatctgaagtaccactggattgtatca	33.3	79.6	GGAAGCCTTGGCTTTTGcaaattaaaacaggatctrGrA	/5Phos/agtaccactggattgtatcaAGATCGGAAGAGCACAC
Syt1_6	aaagaagagtagatttggagggcagtggtatgatgaaggg	44.4	84.5	GGAAGCCTTGGCTTTTGaaagaagagtagatttggrArG	/5Phos/ggcagtggtatgatgaagggAGATCGGAAGAGCACAC
Tbp_1	catattttcttgctgctagtctggattgttcttcactctt	38.9	82.6	GGAAGCCTTGGCTTTTGcatattttcttgctgctarGrU	/5Phos/ctggattgttcttcactcttAGATCGGAAGAGCACAC
Tbp_2	tggtcttcctgaatccctttaagatggggtagatgttttc	41.7	83.9	GGAAGCCTTGGCTTTTGtggtcttcctgaatccctrUrU	/5Phos/aagatggggtagatgttttcAGATCGGAAGAGCACAC
Tbp_3	gctgtctttgttgctcttccaaaatagagagactgttggt	38.9	83.5	GGAAGCCTTGGCTTTTGgctgtctttgttgctcttrCrC	/5Phos/aaaatagagagactgttggtAGATCGGAAGAGCACAC
Tbp_4	gtcaagtttacagccaagattcacggtagatacaatattt	36.1	80.5	GGAAGCCTTGGCTTTTGgtcaagtttacagccaagrArU	/5Phos/tcacggtagatacaatatttAGATCGGAAGAGCACAC
Tbp_6	aaaactggcttgtgtgggaaagattaaaatgaaaagtcca	36.1	83.8	GGAAGCCTTGGCTTTTGaaaactggcttgtgtgggrArA	/5Phos/agattaaaatgaaaagtccaAGATCGGAAGAGCACAC
Thbs1_1	cgctgaagtccacagcattaaactcatcataacctacagc	38.9	82.3	GGAAGCCTTGGCTTTTGcgctgaagtccacagcatrUrA	/5Phos/aactcatcataacctacagcAGATCGGAAGAGCACAC
Thbs1_2	tgattttctttccttcatacatcaccactctgatataacc	30.5	79	GGAAGCCTTGGCTTTTGtgattttctttccttcatrArC	/5Phos/atcaccactctgatataaccAGATCGGAAGAGCACAC
Thbs1_3	atccaaaattctttactcagtcacacaacaaatgaggtaa	36.1	82.9	GGAAGCCTTGGCTTTTGatccaaaattctttactcrArG	/5Phos/tcacacaacaaatgaggtaaAGATCGGAAGAGCACAC
Thbs1_4	aggtaccgctgaagtccacagcattaaactcatcataacc	41.7	84.8	GGAAGCCTTGGCTTTTGaggtaccgctgaagtccarCrA	/5Phos/gcattaaactcatcataaccAGATCGGAAGAGCACAC
Thbs1_6	cactacgaagatgattcagatagtcccacgcttcctgttt	47.2	86.5	GGAAGCCTTGGCTTTTGcactacgaagatgattcarGrA	/5Phos/tagtcccacgcttcctgtttAGATCGGAAGAGCACAC
Top1_1	tgtttcttttcagaatctttatgttcactgttgctatgct	30.6	79.9	GGAAGCCTTGGCTTTTGtgtttcttttcagaatctrUrU	/5Phos/atgttcactgttgctatgctAGATCGGAAGAGCACAC
Top1_2	tatgattatccattacacaaaagccgtattctttcaataa	30.6	81.8	GGAAGCCTTGGCTTTTGtatgattatccattacacrArA	/5Phos/aagccgtattctttcaataaAGATCGGAAGAGCACAC
Top1_3	aagtaaccttgttatcatgtcggacttccttccatttatg	38.9	83.1	GGAAGCCTTGGCTTTTGaagtaaccttgttatcatrGrU	/5Phos/cggacttccttccatttatgAGATCGGAAGAGCACAC
Top1_5	cttcaatggcttaatatcctcttttggaggagcaaaatag	36.1	84.5	GGAAGCCTTGGCTTTTGcttcaatggcttaatatcrCrU	/5Phos/cttttggaggagcaaaatagAGATCGGAAGAGCACAC
Top2a_1	cacactgtccttaacatcactttcaagatcaactaccgac	41.7	83.5	GGAAGCCTTGGCTTTTGcacactgtccttaacatcrArC	/5Phos/tttcaagatcaactaccgacAGATCGGAAGAGCACAC
Top2a_2	ccaaacctgagaaatcttcatccgagtctaaatccactgt	38.9	83.4	GGAAGCCTTGGCTTTTGccaaacctgagaaatcttrCrA	/5Phos/tccgagtctaaatccactgtAGATCGGAAGAGCACAC
Top2a_4	gactattttgccatctattttctctaatataaagcgagct	30.6	77.5	GGAAGCCTTGGCTTTTGgactattttgccatctatrUrU	/5Phos/tctctaatataaagcgagctAGATCGGAAGAGCACAC
TREM2_1	gagaagaatggaggtgggtgggaaggaggtctcttgattc	50	89.7	GGAAGCCTTGGCTTTTGgagAAGAATGGAGGTGGGrTrG	/5Phos/GGAAGGAGGTCTCTTGATTcAGATCGGAAGAGCACAC
TREM2_2	tggagaatgtttaatgtccaaagtgcagaagttgacagac	38.9	83.6	GGAAGCCTTGGCTTTTGtggagaatgtttaatgtcrCrA	/5Phos/aagtgcagaagttgacagacAGATCGGAAGAGCACAC
TREM2_4	gcggcctctgaagcaaaagtagcagaaacagaagtcttgg	44.4	85.3	GGAAGCCTTGGCTTTTGgcggcctctgaagcaaaarGrU	/5Phos/agcagaaacagaagtcttggAGATCGGAAGAGCACAC
TXNRD1_10	ccacgacacgttcatcgtctttaaggttgcagattatttt	38.9	84.9	GGAAGCCTTGGCTTTTGccacgacacgttcatcgtrCrU	/5Phos/ttaaggttgcagattattttAGATCGGAAGAGCACAC
TXNRD1_2	acttattaaaggagacaatgctacaccagttagtaaaagc	30.6	77.5	GGAAGCCTTGGCTTTTGacttattaaaggagacaarUrG	/5Phos/ctacaccagttagtaaaagcAGATCGGAAGAGCACAC
TXNRD1_3	gcttgaaagtgagactaagacaatctacaggaaaaggttg	36.1	80.3	GGAAGCCTTGGCTTTTGgcttgaaagtgagactaarGrA	/5Phos/caatctacaggaaaaggttgAGATCGGAAGAGCACAC
TXNRD1_6	aaaaatccttcacatccacctgtgttcaataataataata	30.6	80.6	GGAAGCCTTGGCTTTTGaaaaatccttcacatccarCrC	/5Phos/tgtgttcaataataataataAGATCGGAAGAGCACAC
TXNRD1_8	cagtgtattttagtcacagggtaattcgtctttctgggga	41.7	82.9	GGAAGCCTTGGCTTTTGcagtgtattttagtcacarGrG	/5Phos/gtaattcgtctttctggggaAGATCGGAAGAGCACAC
TXNRD1_9	ccacaacagccatattccaaaggagtaaatacagtcgttg	38.9	82	GGAAGCCTTGGCTTTTGccacaacagccatattccrArA	/5Phos/aggagtaaatacagtcgttgAGATCGGAAGAGCACAC
Ube3a_2	aaatcacattccacgttaggtgacagatatacaagtgcat	41.7	83.6	GGAAGCCTTGGCTTTTGaaatcacattccacgttarGrG	/5Phos/tgacagatatacaagtgcatAGATCGGAAGAGCACAC
Ube3a_3	gtctagagttttaacgccaagttcggtttctagtggatcc	41.7	83.2	GGAAGCCTTGGCTTTTGgtctagagttttaacgccrArA	/5Phos/gttcggtttctagtggatccAGATCGGAAGAGCACAC
Ube3a_4	taatagctgctgcattgttatccatacgaagaaaagttgg	36.1	69	GGAAGCCTTGGCTTTTGtaatagctgctgcattgtrUrA	/5Phos/tccatacgaagaaaagttggAGATCGGAAGAGCACAC
Ube3a_6	catctactccttgttctccttcaaattccacatacaactg	38.9	82.4	GGAAGCCTTGGCTTTTGcatctactccttgttctcrCrU	/5Phos/tcaaattccacatacaactgAGATCGGAAGAGCACAC
Vgf_1	ccttggataagggtgtcaaagtctcacctaaatgtgtttt	38.9	83.8	GGAAGCCTTGGCTTTTGccttggataagggtgtcarArA	/5Phos/gtctcacctaaatgtgttttAGATCGGAAGAGCACAC
Vgf_2	aggctgggagacagacacttcacacgattaaatagaacag	44.4	84.3	GGAAGCCTTGGCTTTTGaggctgggagacagacacrUrU	/5Phos/cacacgattaaatagaacagAGATCGGAAGAGCACAC
Vgf_4	ggagacagacacttcacacgattaaatagaacagcctttc	38.9	82.3	GGAAGCCTTGGCTTTTGggagacagacacttcacarCrG	/5Phos/attaaatagaacagcctttcAGATCGGAAGAGCACAC
Vgf_5	atacgccttggataagggtgtcaaagtctcacctaaatgt	44.4	86.1	GGAAGCCTTGGCTTTTGatacgccttggataagggrUrG	/5Phos/tcaaagtctcacctaaatgtAGATCGGAAGAGCACAC
Xist_2	cattcttttgtaaattctagttctgtggtaatgtccccct	36.1	81.2	GGAAGCCTTGGCTTTTGcattcttttgtaaattctrArG	/5Phos/ttctgtggtaatgtccccctAGATCGGAAGAGCACAC
Xist_3	actcttcactcctctaaatccaggcaatccttcttcttga	41.7	84.8	GGAAGCCTTGGCTTTTGactcttcactcctctaaarUrC	/5Phos/caggcaatccttcttcttgaAGATCGGAAGAGCACAC
Xist_4	cctagaatgtgccagcagttggaattggaataatttagaa	36.1	83.5	GGAAGCCTTGGCTTTTGcctagaatgtgccagcagrUrU	/5Phos/ggaattggaataatttagaaAGATCGGAAGAGCACAC
Xist_5	ggaaacaggttctatcatctctaaaataaattcccacttt	30.6	78.3	GGAAGCCTTGGCTTTTGggaaacaggttctatcatrCrU	/5Phos/ctaaaataaattcccactttAGATCGGAAGAGCACAC
