# Supplementary material for: High-throughput screening and classification of chemicals and their effects on neuronal gene expression using RASL-seq
Source: Sci Rep. 2019 Mar 14;9:4529. doi: 10.1038/s41598-019-39016-5 (PMC6418307; doi:10.1038/s41598-019-39016-5)
Supplement: Supplementary file 3 — Dataset 2 [file 41598_2019_39016_MOESM3_ESM.xlsx]

## Sheet: Sheet1
384 forward well-specific barcoding primers			96 reverse plate-specific barcoding primers
Name	PrimerSequence		Name	PrimerSequence
FP_BC1_1_GACTGACT	AATGATACGGCGACCACCGAGATCTACACGACTGACTGCCTCCCTCGCGCCATCAGAGAGGAAGCCTTGGCTTTTG		RP_BC2_1_TCGCAGG	CAAGCAGAAGACGGCATACGAGATCCTGCGAGTGACTGGAGTTCAGACGTGTGCTCTTCCGATCT
FP_BC1_2_GCATGCAT	AATGATACGGCGACCACCGAGATCTACACGCATGCATGCCTCCCTCGCGCCATCAGAGAGGAAGCCTTGGCTTTTG		RP_BC2_2_CTCTGCA	CAAGCAGAAGACGGCATACGAGATTGCAGAGGTGACTGGAGTTCAGACGTGTGCTCTTCCGATCT
FP_BC1_3_ATCGATCG	AATGATACGGCGACCACCGAGATCTACACATCGATCGGCCTCCCTCGCGCCATCAGAGAGGAAGCCTTGGCTTTTG		RP_BC2_3_CCTAGGT	CAAGCAGAAGACGGCATACGAGATACCTAGGGTGACTGGAGTTCAGACGTGTGCTCTTCCGATCT
FP_BC1_4_CTAGCTAG	AATGATACGGCGACCACCGAGATCTACACCTAGCTAGGCCTCCCTCGCGCCATCAGAGAGGAAGCCTTGGCTTTTG		RP_BC2_4_GGATCAA	CAAGCAGAAGACGGCATACGAGATTTGATCCGTGACTGGAGTTCAGACGTGTGCTCTTCCGATCT
FP_BC1_5_GTACGTAC	AATGATACGGCGACCACCGAGATCTACACGTACGTACGCCTCCCTCGCGCCATCAGAGAGGAAGCCTTGGCTTTTG		RP_BC2_5_GCAAGAT	CAAGCAGAAGACGGCATACGAGATATCTTGCGTGACTGGAGTTCAGACGTGTGCTCTTCCGATCT
FP_BC1_6_GTCAGTCA	AATGATACGGCGACCACCGAGATCTACACGTCAGTCAGCCTCCCTCGCGCCATCAGAGAGGAAGCCTTGGCTTTTG		RP_BC2_6_ATGGAGA	CAAGCAGAAGACGGCATACGAGATTCTCCATGTGACTGGAGTTCAGACGTGTGCTCTTCCGATCT
FP_BC1_7_ACGTACGT	AATGATACGGCGACCACCGAGATCTACACACGTACGTGCCTCCCTCGCGCCATCAGAGAGGAAGCCTTGGCTTTTG		RP_BC2_7_CTCGATG	CAAGCAGAAGACGGCATACGAGATCATCGAGGTGACTGGAGTTCAGACGTGTGCTCTTCCGATCT
FP_BC1_8_ATGCATGC	AATGATACGGCGACCACCGAGATCTACACATGCATGCGCCTCCCTCGCGCCATCAGAGAGGAAGCCTTGGCTTTTG		RP_BC2_8_GCTCGAA	CAAGCAGAAGACGGCATACGAGATTTCGAGCGTGACTGGAGTTCAGACGTGTGCTCTTCCGATCT
FP_BC1_9_CTGACTGA	AATGATACGGCGACCACCGAGATCTACACCTGACTGAGCCTCCCTCGCGCCATCAGAGAGGAAGCCTTGGCTTTTG		RP_BC2_9_ACCAACT	CAAGCAGAAGACGGCATACGAGATAGTTGGTGTGACTGGAGTTCAGACGTGTGCTCTTCCGATCT
FP_BC1_10_AGTCAGCT	AATGATACGGCGACCACCGAGATCTACACAGTCAGCTGCCTCCCTCGCGCCATCAGAGAGGAAGCCTTGGCTTTTG		RP_BC2_10_CCGGTAC	CAAGCAGAAGACGGCATACGAGATGTACCGGGTGACTGGAGTTCAGACGTGTGCTCTTCCGATCT
FP_BC1_11_CAGTCGAC	AATGATACGGCGACCACCGAGATCTACACCAGTCGACGCCTCCCTCGCGCCATCAGAGAGGAAGCCTTGGCTTTTG		RP_BC2_11_AACTCCG	CAAGCAGAAGACGGCATACGAGATCGGAGTTGTGACTGGAGTTCAGACGTGTGCTCTTCCGATCT
FP_BC1_12_ACGTAGCA	AATGATACGGCGACCACCGAGATCTACACACGTAGCAGCCTCCCTCGCGCCATCAGAGAGGAAGCCTTGGCTTTTG		RP_BC2_12_TTGAAGT	CAAGCAGAAGACGGCATACGAGATACTTCAAGTGACTGGAGTTCAGACGTGTGCTCTTCCGATCT
FP_BC1_13_GATCGATA	AATGATACGGCGACCACCGAGATCTACACGATCGATAGCCTCCCTCGCGCCATCAGAGAGGAAGCCTTGGCTTTTG		RP_BC2_13_ACTATCA	CAAGCAGAAGACGGCATACGAGATTGATAGTGTGACTGGAGTTCAGACGTGTGCTCTTCCGATCT
FP_BC1_14_CGTATCGA	AATGATACGGCGACCACCGAGATCTACACCGTATCGAGCCTCCCTCGCGCCATCAGAGAGGAAGCCTTGGCTTTTG		RP_BC2_14_TTGGATC	CAAGCAGAAGACGGCATACGAGATGATCCAAGTGACTGGAGTTCAGACGTGTGCTCTTCCGATCT
FP_BC1_15_CATGTCAG	AATGATACGGCGACCACCGAGATCTACACCATGTCAGGCCTCCCTCGCGCCATCAGAGAGGAAGCCTTGGCTTTTG		RP_BC2_15_CGACCTG	CAAGCAGAAGACGGCATACGAGATCAGGTCGGTGACTGGAGTTCAGACGTGTGCTCTTCCGATCT
FP_BC1_16_CGTACATG	AATGATACGGCGACCACCGAGATCTACACCGTACATGGCCTCCCTCGCGCCATCAGAGAGGAAGCCTTGGCTTTTG		RP_BC2_16_TAATGCG	CAAGCAGAAGACGGCATACGAGATCGCATTAGTGACTGGAGTTCAGACGTGTGCTCTTCCGATCT
FP_BC1_17_ACTGAGTC	AATGATACGGCGACCACCGAGATCTACACACTGAGTCGCCTCCCTCGCGCCATCAGAGAGGAAGCCTTGGCTTTTG		RP_BC2_17_AGGTACC	CAAGCAGAAGACGGCATACGAGATGGTACCTGTGACTGGAGTTCAGACGTGTGCTCTTCCGATCT
FP_BC1_18_CGATCGTG	AATGATACGGCGACCACCGAGATCTACACCGATCGTGGCCTCCCTCGCGCCATCAGAGAGGAAGCCTTGGCTTTTG		RP_BC2_18_TGCGTCC	CAAGCAGAAGACGGCATACGAGATGGACGCAGTGACTGGAGTTCAGACGTGTGCTCTTCCGATCT
FP_BC1_19_TGACTGCG	AATGATACGGCGACCACCGAGATCTACACTGACTGCGGCCTCCCTCGCGCCATCAGAGAGGAAGCCTTGGCTTTTG		RP_BC2_19_GAATCTC	CAAGCAGAAGACGGCATACGAGATGAGATTCGTGACTGGAGTTCAGACGTGTGCTCTTCCGATCT
FP_BC1_20_TGCATGAG	AATGATACGGCGACCACCGAGATCTACACTGCATGAGGCCTCCCTCGCGCCATCAGAGAGGAAGCCTTGGCTTTTG		RP_BC2_20_CATGCTC	CAAGCAGAAGACGGCATACGAGATGAGCATGGTGACTGGAGTTCAGACGTGTGCTCTTCCGATCT
FP_BC1_21_GTACGAGT	AATGATACGGCGACCACCGAGATCTACACGTACGAGTGCCTCCCTCGCGCCATCAGAGAGGAAGCCTTGGCTTTTG		RP_BC2_21_ACGCAAC	CAAGCAGAAGACGGCATACGAGATGTTGCGTGTGACTGGAGTTCAGACGTGTGCTCTTCCGATCT
FP_BC1_22_TAGCTCAT	AATGATACGGCGACCACCGAGATCTACACTAGCTCATGCCTCCCTCGCGCCATCAGAGAGGAAGCCTTGGCTTTTG		RP_BC2_22_GCATTGG	CAAGCAGAAGACGGCATACGAGATCCAATGCGTGACTGGAGTTCAGACGTGTGCTCTTCCGATCT
FP_BC1_23_GCTAGTAT	AATGATACGGCGACCACCGAGATCTACACGCTAGTATGCCTCCCTCGCGCCATCAGAGAGGAAGCCTTGGCTTTTG		RP_BC2_23_GATCTCG	CAAGCAGAAGACGGCATACGAGATCGAGATCGTGACTGGAGTTCAGACGTGTGCTCTTCCGATCT
FP_BC1_24_CATGCTGT	AATGATACGGCGACCACCGAGATCTACACCATGCTGTGCCTCCCTCGCGCCATCAGAGAGGAAGCCTTGGCTTTTG		RP_BC2_24_CAATATG	CAAGCAGAAGACGGCATACGAGATCATATTGGTGACTGGAGTTCAGACGTGTGCTCTTCCGATCT
FP_BC1_25_ACGTGATG	AATGATACGGCGACCACCGAGATCTACACACGTGATGGCCTCCCTCGCGCCATCAGAGAGGAAGCCTTGGCTTTTG		RP_BC2_25_TGACGTC	CAAGCAGAAGACGGCATACGAGATGACGTCAGTGACTGGAGTTCAGACGTGTGCTCTTCCGATCT
FP_BC1_26_CGATACTA	AATGATACGGCGACCACCGAGATCTACACCGATACTAGCCTCCCTCGCGCCATCAGAGAGGAAGCCTTGGCTTTTG		RP_BC2_26_GATGCCA	CAAGCAGAAGACGGCATACGAGATTGGCATCGTGACTGGAGTTCAGACGTGTGCTCTTCCGATCT
FP_BC1_27_AGCTCAGA	AATGATACGGCGACCACCGAGATCTACACAGCTCAGAGCCTCCCTCGCGCCATCAGAGAGGAAGCCTTGGCTTTTG		RP_BC2_27_CAATTAC	CAAGCAGAAGACGGCATACGAGATGTAATTGGTGACTGGAGTTCAGACGTGTGCTCTTCCGATCT
FP_BC1_28_GACTGTGC	AATGATACGGCGACCACCGAGATCTACACGACTGTGCGCCTCCCTCGCGCCATCAGAGAGGAAGCCTTGGCTTTTG		RP_BC2_28_AGATAGG	CAAGCAGAAGACGGCATACGAGATCCTATCTGTGACTGGAGTTCAGACGTGTGCTCTTCCGATCT
FP_BC1_29_TCAGTCTC	AATGATACGGCGACCACCGAGATCTACACTCAGTCTCGCCTCCCTCGCGCCATCAGAGAGGAAGCCTTGGCTTTTG		RP_BC2_29_CAGTACT	CAAGCAGAAGACGGCATACGAGATAGTACTGGTGACTGGAGTTCAGACGTGTGCTCTTCCGATCT
FP_BC1_30_CATGCACA	AATGATACGGCGACCACCGAGATCTACACCATGCACAGCCTCCCTCGCGCCATCAGAGAGGAAGCCTTGGCTTTTG		RP_BC2_30_AATAGTA	CAAGCAGAAGACGGCATACGAGATTACTATTGTGACTGGAGTTCAGACGTGTGCTCTTCCGATCT
FP_BC1_31_CTAGCGCT	AATGATACGGCGACCACCGAGATCTACACCTAGCGCTGCCTCCCTCGCGCCATCAGAGAGGAAGCCTTGGCTTTTG		RP_BC2_31_CATCCGG	CAAGCAGAAGACGGCATACGAGATCCGGATGGTGACTGGAGTTCAGACGTGTGCTCTTCCGATCT
FP_BC1_32_TACGTGTA	AATGATACGGCGACCACCGAGATCTACACTACGTGTAGCCTCCCTCGCGCCATCAGAGAGGAAGCCTTGGCTTTTG		RP_BC2_32_TCATGGT	CAAGCAGAAGACGGCATACGAGATACCATGAGTGACTGGAGTTCAGACGTGTGCTCTTCCGATCT
FP_BC1_33_TGCATATC	AATGATACGGCGACCACCGAGATCTACACTGCATATCGCCTCCCTCGCGCCATCAGAGAGGAAGCCTTGGCTTTTG		RP_BC2_33_AGAACCG	CAAGCAGAAGACGGCATACGAGATCGGTTCTGTGACTGGAGTTCAGACGTGTGCTCTTCCGATCT
FP_BC1_34_CTGACACT	AATGATACGGCGACCACCGAGATCTACACCTGACACTGCCTCCCTCGCGCCATCAGAGAGGAAGCCTTGGCTTTTG		RP_BC2_34_TTCGCAA	CAAGCAGAAGACGGCATACGAGATTTGCGAAGTGACTGGAGTTCAGACGTGTGCTCTTCCGATCT
FP_BC1_35_AGCTACAC	AATGATACGGCGACCACCGAGATCTACACAGCTACACGCCTCCCTCGCGCCATCAGAGAGGAAGCCTTGGCTTTTG		RP_BC2_35_CGCGCAG	CAAGCAGAAGACGGCATACGAGATCTGCGCGGTGACTGGAGTTCAGACGTGTGCTCTTCCGATCT
FP_BC1_36_TACGTAGG	AATGATACGGCGACCACCGAGATCTACACTACGTAGGGCCTCCCTCGCGCCATCAGAGAGGAAGCCTTGGCTTTTG		RP_BC2_36_ACTGGAC	CAAGCAGAAGACGGCATACGAGATGTCCAGTGTGACTGGAGTTCAGACGTGTGCTCTTCCGATCT
FP_BC1_37_GTCAACTG	AATGATACGGCGACCACCGAGATCTACACGTCAACTGGCCTCCCTCGCGCCATCAGAGAGGAAGCCTTGGCTTTTG		RP_BC2_37_AGCAGGT	CAAGCAGAAGACGGCATACGAGATACCTGCTGTGACTGGAGTTCAGACGTGTGCTCTTCCGATCT
FP_BC1_38_GCATTAGC	AATGATACGGCGACCACCGAGATCTACACGCATTAGCGCCTCCCTCGCGCCATCAGAGAGGAAGCCTTGGCTTTTG		RP_BC2_38_GTACCGG	CAAGCAGAAGACGGCATACGAGATCCGGTACGTGACTGGAGTTCAGACGTGTGCTCTTCCGATCT
FP_BC1_39_GCTAGCCG	AATGATACGGCGACCACCGAGATCTACACGCTAGCCGGCCTCCCTCGCGCCATCAGAGAGGAAGCCTTGGCTTTTG		RP_BC2_39_AGTCAGA	CAAGCAGAAGACGGCATACGAGATTCTGACTGTGACTGGAGTTCAGACGTGTGCTCTTCCGATCT
FP_BC1_40_ATGCCGTA	AATGATACGGCGACCACCGAGATCTACACATGCCGTAGCCTCCCTCGCGCCATCAGAGAGGAAGCCTTGGCTTTTG		RP_BC2_40_AACCAAG	CAAGCAGAAGACGGCATACGAGATCTTGGTTGTGACTGGAGTTCAGACGTGTGCTCTTCCGATCT
FP_BC1_41_CGTACGGC	AATGATACGGCGACCACCGAGATCTACACCGTACGGCGCCTCCCTCGCGCCATCAGAGAGGAAGCCTTGGCTTTTG		RP_BC2_41_CGGCGTA	CAAGCAGAAGACGGCATACGAGATTACGCCGGTGACTGGAGTTCAGACGTGTGCTCTTCCGATCT
FP_BC1_42_TCAGTTGA	AATGATACGGCGACCACCGAGATCTACACTCAGTTGAGCCTCCCTCGCGCCATCAGAGAGGAAGCCTTGGCTTTTG		RP_BC2_42_GCAGTCC	CAAGCAGAAGACGGCATACGAGATGGACTGCGTGACTGGAGTTCAGACGTGTGCTCTTCCGATCT
FP_BC1_43_CTGACCAG	AATGATACGGCGACCACCGAGATCTACACCTGACCAGGCCTCCCTCGCGCCATCAGAGAGGAAGCCTTGGCTTTTG		RP_BC2_43_CTGCGAC	CAAGCAGAAGACGGCATACGAGATGTCGCAGGTGACTGGAGTTCAGACGTGTGCTCTTCCGATCT
FP_BC1_44_TCAGGACG	AATGATACGGCGACCACCGAGATCTACACTCAGGACGGCCTCCCTCGCGCCATCAGAGAGGAAGCCTTGGCTTTTG		RP_BC2_44_ATACTGA	CAAGCAGAAGACGGCATACGAGATTCAGTATGTGACTGGAGTTCAGACGTGTGCTCTTCCGATCT
FP_BC1_45_TCGATGGT	AATGATACGGCGACCACCGAGATCTACACTCGATGGTGCCTCCCTCGCGCCATCAGAGAGGAAGCCTTGGCTTTTG		RP_BC2_45_AAGCTAA	CAAGCAGAAGACGGCATACGAGATTTAGCTTGTGACTGGAGTTCAGACGTGTGCTCTTCCGATCT
FP_BC1_46_GTACCATC	AATGATACGGCGACCACCGAGATCTACACGTACCATCGCCTCCCTCGCGCCATCAGAGAGGAAGCCTTGGCTTTTG		RP_BC2_46_GACGGCG	CAAGCAGAAGACGGCATACGAGATCGCCGTCGTGACTGGAGTTCAGACGTGTGCTCTTCCGATCT
FP_BC1_47_TGCATCCT	AATGATACGGCGACCACCGAGATCTACACTGCATCCTGCCTCCCTCGCGCCATCAGAGAGGAAGCCTTGGCTTTTG		RP_BC2_47_GTCCGGC	CAAGCAGAAGACGGCATACGAGATGCCGGACGTGACTGGAGTTCAGACGTGTGCTCTTCCGATCT
FP_BC1_48_GTCACGTT	AATGATACGGCGACCACCGAGATCTACACGTCACGTTGCCTCCCTCGCGCCATCAGAGAGGAAGCCTTGGCTTTTG		RP_BC2_48_TCAGCTT	CAAGCAGAAGACGGCATACGAGATAAGCTGAGTGACTGGAGTTCAGACGTGTGCTCTTCCGATCT
FP_BC1_49_CTGAGCTT	AATGATACGGCGACCACCGAGATCTACACCTGAGCTTGCCTCCCTCGCGCCATCAGAGAGGAAGCCTTGGCTTTTG		RP_BC2_49_TAGGCCG	CAAGCAGAAGACGGCATACGAGATCGGCCTAGTGACTGGAGTTCAGACGTGTGCTCTTCCGATCT
FP_BC1_50_CTGAGAGC	AATGATACGGCGACCACCGAGATCTACACCTGAGAGCGCCTCCCTCGCGCCATCAGAGAGGAAGCCTTGGCTTTTG		RP_BC2_50_GGCATAG	CAAGCAGAAGACGGCATACGAGATCTATGCCGTGACTGGAGTTCAGACGTGTGCTCTTCCGATCT
FP_BC1_51_GATCGGAG	AATGATACGGCGACCACCGAGATCTACACGATCGGAGGCCTCCCTCGCGCCATCAGAGAGGAAGCCTTGGCTTTTG		RP_BC2_51_TAGTCTA	CAAGCAGAAGACGGCATACGAGATTAGACTAGTGACTGGAGTTCAGACGTGTGCTCTTCCGATCT
FP_BC1_52_TAGCCTCG	AATGATACGGCGACCACCGAGATCTACACTAGCCTCGGCCTCCCTCGCGCCATCAGAGAGGAAGCCTTGGCTTTTG		RP_BC2_52_TGCATGA	CAAGCAGAAGACGGCATACGAGATTCATGCAGTGACTGGAGTTCAGACGTGTGCTCTTCCGATCT
FP_BC1_53_ATCGCAAT	AATGATACGGCGACCACCGAGATCTACACATCGCAATGCCTCCCTCGCGCCATCAGAGAGGAAGCCTTGGCTTTTG		RP_BC2_53_AGCCTTG	CAAGCAGAAGACGGCATACGAGATCAAGGCTGTGACTGGAGTTCAGACGTGTGCTCTTCCGATCT
FP_BC1_54_GTACAGGA	AATGATACGGCGACCACCGAGATCTACACGTACAGGAGCCTCCCTCGCGCCATCAGAGAGGAAGCCTTGGCTTTTG		RP_BC2_54_CCAACCT	CAAGCAGAAGACGGCATACGAGATAGGTTGGGTGACTGGAGTTCAGACGTGTGCTCTTCCGATCT
FP_BC1_55_GATTGCTC	AATGATACGGCGACCACCGAGATCTACACGATTGCTCGCCTCCCTCGCGCCATCAGAGAGGAAGCCTTGGCTTTTG		RP_BC2_55_CCGGATA	CAAGCAGAAGACGGCATACGAGATTATCCGGGTGACTGGAGTTCAGACGTGTGCTCTTCCGATCT
FP_BC1_56_GTACGCCA	AATGATACGGCGACCACCGAGATCTACACGTACGCCAGCCTCCCTCGCGCCATCAGAGAGGAAGCCTTGGCTTTTG		RP_BC2_56_TAGTTCC	CAAGCAGAAGACGGCATACGAGATGGAACTAGTGACTGGAGTTCAGACGTGTGCTCTTCCGATCT
FP_BC1_57_TACGGCGT	AATGATACGGCGACCACCGAGATCTACACTACGGCGTGCCTCCCTCGCGCCATCAGAGAGGAAGCCTTGGCTTTTG		RP_BC2_57_TGGCAAT	CAAGCAGAAGACGGCATACGAGATATTGCCAGTGACTGGAGTTCAGACGTGTGCTCTTCCGATCT
FP_BC1_58_TACGCTTC	AATGATACGGCGACCACCGAGATCTACACTACGCTTCGCCTCCCTCGCGCCATCAGAGAGGAAGCCTTGGCTTTTG		RP_BC2_58_CGTATAT	CAAGCAGAAGACGGCATACGAGATATATACGGTGACTGGAGTTCAGACGTGTGCTCTTCCGATCT
FP_BC1_59_GATCTTCA	AATGATACGGCGACCACCGAGATCTACACGATCTTCAGCCTCCCTCGCGCCATCAGAGAGGAAGCCTTGGCTTTTG		RP_BC2_59_GCTAATC	CAAGCAGAAGACGGCATACGAGATGATTAGCGTGACTGGAGTTCAGACGTGTGCTCTTCCGATCT
FP_BC1_60_GCATATGG	AATGATACGGCGACCACCGAGATCTACACGCATATGGGCCTCCCTCGCGCCATCAGAGAGGAAGCCTTGGCTTTTG		RP_BC2_60_GTACTAT	CAAGCAGAAGACGGCATACGAGATATAGTACGTGACTGGAGTTCAGACGTGTGCTCTTCCGATCT
FP_BC1_61_TCGGATAT	AATGATACGGCGACCACCGAGATCTACACTCGGATATGCCTCCCTCGCGCCATCAGAGAGGAAGCCTTGGCTTTTG		RP_BC2_61_GAGAGGC	CAAGCAGAAGACGGCATACGAGATGCCTCTCGTGACTGGAGTTCAGACGTGTGCTCTTCCGATCT
FP_BC1_62_GTCAAGCC	AATGATACGGCGACCACCGAGATCTACACGTCAAGCCGCCTCCCTCGCGCCATCAGAGAGGAAGCCTTGGCTTTTG		RP_BC2_62_GTTATAC	CAAGCAGAAGACGGCATACGAGATGTATAACGTGACTGGAGTTCAGACGTGTGCTCTTCCGATCT
FP_BC1_63_ACGGTACC	AATGATACGGCGACCACCGAGATCTACACACGGTACCGCCTCCCTCGCGCCATCAGAGAGGAAGCCTTGGCTTTTG		RP_BC2_63_CCTTAAT	CAAGCAGAAGACGGCATACGAGATATTAAGGGTGACTGGAGTTCAGACGTGTGCTCTTCCGATCT
FP_BC1_64_AGTCAAGG	AATGATACGGCGACCACCGAGATCTACACAGTCAAGGGCCTCCCTCGCGCCATCAGAGAGGAAGCCTTGGCTTTTG		RP_BC2_64_TACTCGC	CAAGCAGAAGACGGCATACGAGATGCGAGTAGTGACTGGAGTTCAGACGTGTGCTCTTCCGATCT
FP_BC1_65_GCATGGCC	AATGATACGGCGACCACCGAGATCTACACGCATGGCCGCCTCCCTCGCGCCATCAGAGAGGAAGCCTTGGCTTTTG		RP_BC2_65_AGCGCCA	CAAGCAGAAGACGGCATACGAGATTGGCGCTGTGACTGGAGTTCAGACGTGTGCTCTTCCGATCT
FP_BC1_66_GACTGGAA	AATGATACGGCGACCACCGAGATCTACACGACTGGAAGCCTCCCTCGCGCCATCAGAGAGGAAGCCTTGGCTTTTG		RP_BC2_66_TTGGTCA	CAAGCAGAAGACGGCATACGAGATTGACCAAGTGACTGGAGTTCAGACGTGTGCTCTTCCGATCT
FP_BC1_67_GTAACGAA	AATGATACGGCGACCACCGAGATCTACACGTAACGAAGCCTCCCTCGCGCCATCAGAGAGGAAGCCTTGGCTTTTG		RP_BC2_67_ATATGAT	CAAGCAGAAGACGGCATACGAGATATCATATGTGACTGGAGTTCAGACGTGTGCTCTTCCGATCT
FP_BC1_68_CAGTTCCG	AATGATACGGCGACCACCGAGATCTACACCAGTTCCGGCCTCCCTCGCGCCATCAGAGAGGAAGCCTTGGCTTTTG		RP_BC2_68_GGTACGC	CAAGCAGAAGACGGCATACGAGATGCGTACCGTGACTGGAGTTCAGACGTGTGCTCTTCCGATCT
FP_BC1_69_GTAACCGT	AATGATACGGCGACCACCGAGATCTACACGTAACCGTGCCTCCCTCGCGCCATCAGAGAGGAAGCCTTGGCTTTTG		RP_BC2_69_CCGTTGA	CAAGCAGAAGACGGCATACGAGATTCAACGGGTGACTGGAGTTCAGACGTGTGCTCTTCCGATCT
FP_BC1_70_GACCGGTC	AATGATACGGCGACCACCGAGATCTACACGACCGGTCGCCTCCCTCGCGCCATCAGAGAGGAAGCCTTGGCTTTTG		RP_BC2_70_CTATCTT	CAAGCAGAAGACGGCATACGAGATAAGATAGGTGACTGGAGTTCAGACGTGTGCTCTTCCGATCT
FP_BC1_71_TGCCATTA	AATGATACGGCGACCACCGAGATCTACACTGCCATTAGCCTCCCTCGCGCCATCAGAGAGGAAGCCTTGGCTTTTG		RP_BC2_71_ATCATAA	CAAGCAGAAGACGGCATACGAGATTTATGATGTGACTGGAGTTCAGACGTGTGCTCTTCCGATCT
FP_BC1_72_ATGCGCGG	AATGATACGGCGACCACCGAGATCTACACATGCGCGGGCCTCCCTCGCGCCATCAGAGAGGAAGCCTTGGCTTTTG		RP_BC2_72_TCTCCTA	CAAGCAGAAGACGGCATACGAGATTAGGAGAGTGACTGGAGTTCAGACGTGTGCTCTTCCGATCT
FP_BC1_73_ACTGGTTG	AATGATACGGCGACCACCGAGATCTACACACTGGTTGGCCTCCCTCGCGCCATCAGAGAGGAAGCCTTGGCTTTTG		RP_BC2_73_GATCGTC	CAAGCAGAAGACGGCATACGAGATGACGATCGTGACTGGAGTTCAGACGTGTGCTCTTCCGATCT
FP_BC1_74_TGAACTCC	AATGATACGGCGACCACCGAGATCTACACTGAACTCCGCCTCCCTCGCGCCATCAGAGAGGAAGCCTTGGCTTTTG		RP_BC2_74_GCCATGC	CAAGCAGAAGACGGCATACGAGATGCATGGCGTGACTGGAGTTCAGACGTGTGCTCTTCCGATCT
FP_BC1_75_GCTTATCC	AATGATACGGCGACCACCGAGATCTACACGCTTATCCGCCTCCCTCGCGCCATCAGAGAGGAAGCCTTGGCTTTTG		RP_BC2_75_ATAACGT	CAAGCAGAAGACGGCATACGAGATACGTTATGTGACTGGAGTTCAGACGTGTGCTCTTCCGATCT
FP_BC1_76_GATTCTAA	AATGATACGGCGACCACCGAGATCTACACGATTCTAAGCCTCCCTCGCGCCATCAGAGAGGAAGCCTTGGCTTTTG		RP_BC2_76_GCGAGTA	CAAGCAGAAGACGGCATACGAGATTACTCGCGTGACTGGAGTTCAGACGTGTGCTCTTCCGATCT
FP_BC1_77_TCAGAATT	AATGATACGGCGACCACCGAGATCTACACTCAGAATTGCCTCCCTCGCGCCATCAGAGAGGAAGCCTTGGCTTTTG		RP_BC2_77_CGGTAAG	CAAGCAGAAGACGGCATACGAGATCTTACCGGTGACTGGAGTTCAGACGTGTGCTCTTCCGATCT
FP_BC1_78_GACCTTGT	AATGATACGGCGACCACCGAGATCTACACGACCTTGTGCCTCCCTCGCGCCATCAGAGAGGAAGCCTTGGCTTTTG		RP_BC2_78_TTAATAG	CAAGCAGAAGACGGCATACGAGATCTATTAAGTGACTGGAGTTCAGACGTGTGCTCTTCCGATCT
FP_BC1_79_ATGGCCGC	AATGATACGGCGACCACCGAGATCTACACATGGCCGCGCCTCCCTCGCGCCATCAGAGAGGAAGCCTTGGCTTTTG		RP_BC2_79_TGAAGCT	CAAGCAGAAGACGGCATACGAGATAGCTTCAGTGACTGGAGTTCAGACGTGTGCTCTTCCGATCT
FP_BC1_80_CTGGAAGA	AATGATACGGCGACCACCGAGATCTACACCTGGAAGAGCCTCCCTCGCGCCATCAGAGAGGAAGCCTTGGCTTTTG		RP_BC2_80_GCTGAGA	CAAGCAGAAGACGGCATACGAGATTCTCAGCGTGACTGGAGTTCAGACGTGTGCTCTTCCGATCT
FP_BC1_81_GCAATAAT	AATGATACGGCGACCACCGAGATCTACACGCAATAATGCCTCCCTCGCGCCATCAGAGAGGAAGCCTTGGCTTTTG		RP_BC2_81_CTGGCCT	CAAGCAGAAGACGGCATACGAGATAGGCCAGGTGACTGGAGTTCAGACGTGTGCTCTTCCGATCT
FP_BC1_82_TGCTAGCT	AATGATACGGCGACCACCGAGATCTACACTGCTAGCTGCCTCCCTCGCGCCATCAGAGAGGAAGCCTTGGCTTTTG		RP_BC2_82_TGAGAGA	CAAGCAGAAGACGGCATACGAGATTCTCTCAGTGACTGGAGTTCAGACGTGTGCTCTTCCGATCT
FP_BC1_83_GTCGATGC	AATGATACGGCGACCACCGAGATCTACACGTCGATGCGCCTCCCTCGCGCCATCAGAGAGGAAGCCTTGGCTTTTG		RP_BC2_83_ATCGGTT	CAAGCAGAAGACGGCATACGAGATAACCGATGTGACTGGAGTTCAGACGTGTGCTCTTCCGATCT
FP_BC1_84_TGATCAGT	AATGATACGGCGACCACCGAGATCTACACTGATCAGTGCCTCCCTCGCGCCATCAGAGAGGAAGCCTTGGCTTTTG		RP_BC2_84_AGCTTAT	CAAGCAGAAGACGGCATACGAGATATAAGCTGTGACTGGAGTTCAGACGTGTGCTCTTCCGATCT
FP_BC1_85_ATGCTACG	AATGATACGGCGACCACCGAGATCTACACATGCTACGGCCTCCCTCGCGCCATCAGAGAGGAAGCCTTGGCTTTTG		RP_BC2_85_GCGATCT	CAAGCAGAAGACGGCATACGAGATAGATCGCGTGACTGGAGTTCAGACGTGTGCTCTTCCGATCT
FP_BC1_86_ATCAGTAC	AATGATACGGCGACCACCGAGATCTACACATCAGTACGCCTCCCTCGCGCCATCAGAGAGGAAGCCTTGGCTTTTG		RP_BC2_86_CTCCAGT	CAAGCAGAAGACGGCATACGAGATACTGGAGGTGACTGGAGTTCAGACGTGTGCTCTTCCGATCT
FP_BC1_87_TAGCAGTC	AATGATACGGCGACCACCGAGATCTACACTAGCAGTCGCCTCCCTCGCGCCATCAGAGAGGAAGCCTTGGCTTTTG		RP_BC2_87_GATTAGG	CAAGCAGAAGACGGCATACGAGATCCTAATCGTGACTGGAGTTCAGACGTGTGCTCTTCCGATCT
FP_BC1_88_GCAGTCGT	AATGATACGGCGACCACCGAGATCTACACGCAGTCGTGCCTCCCTCGCGCCATCAGAGAGGAAGCCTTGGCTTTTG		RP_BC2_88_CATAGAC	CAAGCAGAAGACGGCATACGAGATGTCTATGGTGACTGGAGTTCAGACGTGTGCTCTTCCGATCT
FP_BC1_89_TCATCGAT	AATGATACGGCGACCACCGAGATCTACACTCATCGATGCCTCCCTCGCGCCATCAGAGAGGAAGCCTTGGCTTTTG		RP_BC2_89_ATACGCG	CAAGCAGAAGACGGCATACGAGATCGCGTATGTGACTGGAGTTCAGACGTGTGCTCTTCCGATCT
FP_BC1_90_GACGTCAT	AATGATACGGCGACCACCGAGATCTACACGACGTCATGCCTCCCTCGCGCCATCAGAGAGGAAGCCTTGGCTTTTG		RP_BC2_90_TGGTCGG	CAAGCAGAAGACGGCATACGAGATCCGACCAGTGACTGGAGTTCAGACGTGTGCTCTTCCGATCT
FP_BC1_91_TGACGATG	AATGATACGGCGACCACCGAGATCTACACTGACGATGGCCTCCCTCGCGCCATCAGAGAGGAAGCCTTGGCTTTTG		RP_BC2_91_TATGAGT	CAAGCAGAAGACGGCATACGAGATACTCATAGTGACTGGAGTTCAGACGTGTGCTCTTCCGATCT
FP_BC1_92_CTACGTCG	AATGATACGGCGACCACCGAGATCTACACCTACGTCGGCCTCCCTCGCGCCATCAGAGAGGAAGCCTTGGCTTTTG		RP_BC2_92_AACGTTA	CAAGCAGAAGACGGCATACGAGATTAACGTTGTGACTGGAGTTCAGACGTGTGCTCTTCCGATCT
FP_BC1_93_TCGTCAGC	AATGATACGGCGACCACCGAGATCTACACTCGTCAGCGCCTCCCTCGCGCCATCAGAGAGGAAGCCTTGGCTTTTG		RP_BC2_93_TTCCGAG	CAAGCAGAAGACGGCATACGAGATCTCGGAAGTGACTGGAGTTCAGACGTGTGCTCTTCCGATCT
FP_BC1_94_TAGTACTG	AATGATACGGCGACCACCGAGATCTACACTAGTACTGGCCTCCCTCGCGCCATCAGAGAGGAAGCCTTGGCTTTTG		RP_BC2_94_CGGTCTC	CAAGCAGAAGACGGCATACGAGATGAGACCGGTGACTGGAGTTCAGACGTGTGCTCTTCCGATCT
FP_BC1_95_GACTACGA	AATGATACGGCGACCACCGAGATCTACACGACTACGAGCCTCCCTCGCGCCATCAGAGAGGAAGCCTTGGCTTTTG		RP_BC2_95_TCGCGTT	CAAGCAGAAGACGGCATACGAGATAACGCGAGTGACTGGAGTTCAGACGTGTGCTCTTCCGATCT
FP_BC1_96_TCGACGTC	AATGATACGGCGACCACCGAGATCTACACTCGACGTCGCCTCCCTCGCGCCATCAGAGAGGAAGCCTTGGCTTTTG		RP_BC2_96_CTTGACC	CAAGCAGAAGACGGCATACGAGATGGTCAAGGTGACTGGAGTTCAGACGTGTGCTCTTCCGATCT

## Sheet: Sheet2
Name
RP_BC2_1_TCGCAGG	RP_BC2_43_CTGCGAC	RP_BC2_77_CGGTAAG
RP_BC2_2_CTCTGCA	RP_BC2_44_ATACTGA	RP_BC2_78_TTAATAG
RP_BC2_3_CCTAGGT	RP_BC2_45_AAGCTAA	RP_BC2_79_TGAAGCT
RP_BC2_4_GGATCAA	RP_BC2_46_GACGGCG	RP_BC2_80_GCTGAGA
RP_BC2_5_GCAAGAT	RP_BC2_47_GTCCGGC	RP_BC2_81_CTGGCCT
RP_BC2_6_ATGGAGA	RP_BC2_48_TCAGCTT	RP_BC2_82_TGAGAGA
RP_BC2_7_CTCGATG	RP_BC2_49_TAGGCCG	RP_BC2_83_ATCGGTT
RP_BC2_8_GCTCGAA	RP_BC2_50_GGCATAG	RP_BC2_84_AGCTTAT
RP_BC2_9_ACCAACT	RP_BC2_51_TAGTCTA	RP_BC2_85_GCGATCT
RP_BC2_10_CCGGTAC	RP_BC2_52_TGCATGA	RP_BC2_86_CTCCAGT
RP_BC2_11_AACTCCG	RP_BC2_53_AGCCTTG	RP_BC2_87_GATTAGG
RP_BC2_12_TTGAAGT	RP_BC2_54_CCAACCT	RP_BC2_88_CATAGAC
RP_BC2_13_ACTATCA	RP_BC2_55_CCGGATA	RP_BC2_89_ATACGCG
RP_BC2_14_TTGGATC	RP_BC2_56_TAGTTCC	RP_BC2_90_TGGTCGG
RP_BC2_15_CGACCTG	RP_BC2_57_TGGCAAT	RP_BC2_91_TATGAGT
RP_BC2_16_TAATGCG	RP_BC2_58_CGTATAT	RP_BC2_92_AACGTTA
RP_BC2_17_AGGTACC	RP_BC2_59_GCTAATC	RP_BC2_93_TTCCGAG
RP_BC2_18_TGCGTCC	RP_BC2_60_GTACTAT	RP_BC2_94_CGGTCTC
RP_BC2_19_GAATCTC	RP_BC2_61_GAGAGGC	RP_BC2_95_TCGCGTT
RP_BC2_20_CATGCTC	RP_BC2_62_GTTATAC	RP_BC2_96_CTTGACC
RP_BC2_21_ACGCAAC	RP_BC2_63_CCTTAAT
RP_BC2_22_GCATTGG	RP_BC2_64_TACTCGC
RP_BC2_23_GATCTCG	RP_BC2_65_AGCGCCA
RP_BC2_24_CAATATG	RP_BC2_66_TTGGTCA
RP_BC2_25_TGACGTC	RP_BC2_67_ATATGAT
RP_BC2_26_GATGCCA	RP_BC2_68_GGTACGC
RP_BC2_27_CAATTAC	RP_BC2_69_CCGTTGA
RP_BC2_28_AGATAGG	RP_BC2_70_CTATCTT
RP_BC2_29_CAGTACT	RP_BC2_71_ATCATAA
RP_BC2_30_AATAGTA	RP_BC2_72_TCTCCTA
RP_BC2_31_CATCCGG	RP_BC2_73_GATCGTC
RP_BC2_32_TCATGGT	RP_BC2_74_GCCATGC
RP_BC2_33_AGAACCG	RP_BC2_75_ATAACGT
RP_BC2_34_TTCGCAA	RP_BC2_76_GCGAGTA
RP_BC2_35_CGCGCAG
RP_BC2_36_ACTGGAC
RP_BC2_37_AGCAGGT
RP_BC2_38_GTACCGG
RP_BC2_39_AGTCAGA
RP_BC2_40_AACCAAG
RP_BC2_41_CGGCGTA
RP_BC2_42_GCAGTCC
