# Supplementary material for: High-throughput screening and classification of chemicals and their effects on neuronal gene expression using RASL-seq
Source: Sci Rep. 2019 Mar 14;9:4529. doi: 10.1038/s41598-019-39016-5 (PMC6418307; doi:10.1038/s41598-019-39016-5)
Supplement: Supplementary file 4 — Dataset 3 [file 41598_2019_39016_MOESM4_ESM.xlsx]

## Sheet: Toxcast Phase 1 chemicals 
Name	CAS	Chemical Category	Use	Notes
2-(Thiocyanomethylthio)benzothiazole	21564-17-0'	Mercaptobenzothiazole	fungicide,microbicide
2,2-Bis(4-hydroxyphenyl)-1,1,1-trichloroethane	2971-36-0'	phenol-phenol [C] halide	metabolite of methoxychlor
2,4-DB	94-82-6'	phenol ethoxylate carboxylic acid halide	herbicide
2,4-Dichlorophenoxyacetic acid	94-75-7'	phenol ethoxylate carboxylic acid halide	herbicide
2-Methoxyethanol	109-86-4'	NA	solvent, protic solvent
2-Phenoxyethanol	122-99-6'	NA	antiinfective agent, central nervous system depressant
2-Phenylphenol	90-43-7'	phenol	fungicide, germicide
3-Iodo-2-propynyl-N-butylcarbamate	55406-53-6'	carbamate	microbicide
Abamectin	71751-41-2'	mectin	insecticide
Acephate	30560-19-1'	thiophosphamide	insecticide
Acetamiprid	135410-20-7'	pyridine amide halide nitrile	insecticide
Acetochlor	34256-82-1'	phenyl acetanilide chloro	herbicide
Acibenzolar-S-methyl	135158-54-2'	benzisothiazole	fungicide, plant activator
Acifluorfen	50594-66-6'	phenyl-phenyl [O] nitro halide carboxylic acid	herbicide
Alachlor	15972-60-8'	phenyl acetanilide chloro	herbicide
Aldicarb	116-06-3'	carbamate	insecticide
Allethrin	584-79-2'	pyrethroid ester	insecticide
Ametryn	834-12-8'	triazine amine sulfide	herbicide
Amitraz	33089-61-1'	phenyl-phenyl [NCNCN]	insecticide
Anilazine	101-05-3'	phenyl-triazine [N] halide	fungicide
Asulam	3337-71-1'	aniline sulfonamide carbamate	herbicide
Atrazine	1912-24-9'	triazine chloro	herbicide
Azamethiphos	35575-96-3'	bennzoxazolone thiophosphate halide	insecticide
Azinphos-methyl	86-50-0'	benztraziineone thiophosphate halide	insecticide
Azoxystrobin	131860-33-8'	strobin	fungicide
Bendiocarb	22781-23-3'	phenol ethoxylate carbamate	insecticide
Benfluralin	1861-40-1'	aniline alkylate dinitro fluoro	herbicide
Benomyl	17804-35-2'	bennzimidazolyl carbamate	fungicide
Bensulide	741-58-2'	phenyl sulfonamide thiophosphate	herbicide
Bentazone	25057-89-0'	phenyl carbamate sulfide	herbicide
Bifenazate	149877-41-8'	phenyl-phenyl alkoxy carbamate	insecticide
Bifenthrin	82657-04-3'	pyrethroid ester	insecticide
Bisphenol A	80-05-7'	phenol-phenol [C]	plasticizer
Boric acid	10043-35-3'	Borate	astringent
Boscalid	188425-85-6'	pyridine phenyl urea halide	fungicide
Bromacil	314-40-9'	uracil	herbicide
Bromoxynil	1689-84-5'	phenol halide nitrile	herbicide
Buprofezin	69327-76-0'	bennzimidazolyl carbamate	insecticide
Butachlor	23184-66-9'	phenyl acetanilide chloro	herbicide
Butafenacil	134605-64-4'	uracil phanyl halide carboxylate	herbicide
Butralin	33629-47-9'	aniline alkylate dinitro	herbicide
Butylate	2008-41-5'	thiocarbamate	herbicide
Captafol	2425-06-1'	NA	fungicide
Captan	133-06-2'	phthalimide	fungicide
Carbaryl	63-25-2'	naphthalene carbamate	insecticide
Carboxin	5234-68-4'	phenyl carbamate thioether	fungicide
Carfentrazone-ethyl	128639-02-1'	Class 4.257	herbicide
Chlorethoxyfos	54593-83-8'	thiophosphate alkyl halide	insecticide
Chloridazon	1698-60-8'	phenyl-diazine halide amine one	herbicide
Chloroneb	2675-77-6'	phenol ethoxylate halide	fungicide
Chlorothalonil	1897-45-6'	phenyl halide nitrile	fungicide
Chlorpropham	101-21-3'	phenyl carbamate chloro	herbicide
Chlorpyrifos oxon	5598-15-2'	pyridine thiophosphate halide	metabolite
Chlorpyrifos-methyl	5598-13-0'	pyridine thiophosphate halide	insecticide
Cinmethylin	87818-31-3'	phenyl ether	herbicide
Clodinafop-propargyl	105512-06-9'	pyridine alkoxy carboxylic acid halide	herbicide
Clofentezine	74115-24-5'	phenyl-phenyl [tetrazine] halide	insecticide
Clomazone	81777-89-1'	phenyl acetanilide chloro	herbicide
Cloprop	101-10-0'	propanoic acid	herbicide
Clopyralid	1702-17-6'	pyridine carboxylic acid halide	herbicide
Clopyralid-olamine	57754-85-5'	pyridine carboxylic acid halide	herbicide
Clorophene	120-32-1'	phenol-phenyl [C] halide	microbicide
Clothianidin	210880-92-5'	thiazole nitroguanidine neonicotinoid	insecticide
Coumaphos	56-72-4'	heterocyclic one thiophosphate	insecticide
Cyanamide	420-04-2'	cyanimide	multipurpose agro and industrial reactant
Cyanazine	21725-46-2'	triazine chloro nitrile	herbicide
Cyazofamid	120116-88-3'	thiazole nitrole chloride	fungicide
Cyclanilide	113136-77-9'	phenyl amide chloro carbooxylic acid	herbicide
Cycloate	1134-23-2'	thiocarbamate	herbicide
Cyfluthrin	68359-37-5'	pyrethroid ester	insecticide
Cyhalofop-butyl	122008-85-9'	pyrethroid ester	herbicide
Cymoxanil	57966-95-7'	acetamide carboxylate amine	fungicide
Cypermethrin	52315-07-8'	pyrethroid ester	insecticide
Cyproconazole	94361-06-5'	conazole (triazoles)	fungicide
Cyprodinil	121552-61-2'	phenyl diazine [N]	fungicide
Cyromazine	66215-27-8'	triazine amine	insecticide
Daminozide	1596-84-5'	carbamate carboxylic acid amine	herbicide
Dazomet	533-74-4'	thiocarbamate	herbicide
DEET	134-62-3'	NA	insect repellent
Deisopropylatrazine	1007-28-9'	NA	bacterial xenobiotic metabolite
Di(2-ethylhexyl) phthalate	117-81-7'	NA	plasticiser
Diazinon	333-41-5'	pyrimidine thiophosphate	insecticide
Diazoxon	962-58-3'	diazine phosphate	metabolite of diazinon
Dibutyl phthalate	84-74-2'	phthalate	plasticizer
Dicamba	1918-00-9'	phthalate anhydride	herbicide
Dichlobenil	1194-65-6'	phenyl halide nitrile	herbicide
Dichlorprop	120-36-5'	phenol ethoxylate carboxylic acid halide	herbicide
Dichlorvos	62-73-7'	phosphate alkyl halide	insecticide
Diclofop-methyl	51338-27-3'	phenol ethoxylate carboxylic acid halide	herbicide
Dicloran	99-30-9'	aniline nitro chloro	fungicide
Diclosulam	145701-21-9'	sulfonanilide triazolopyrimidine	herbicide
Dicofol	115-32-2'	phenyl-phenyl [C] alcohol halide	insecticide
Dicrotophos	141-66-2'	phosphate alkyl ene ketone	insecticide, agrochemical , acetylcholinesterase inhibitor
Difenoconazole	119446-68-3'	conazole (triazoles)	fungicide
Difenzoquat metilsulfate	43222-48-6'	quaternary ammonium salt	herbicide
Dimethenamid	87674-68-8'	conazole (imidazoles)	herbicide
Dimethoate	60-51-5'	thiophosphate amide	insecticide
Dimethomorph	110488-70-5'	phenyl-phenyl [C] alkoxy halide morpholine	fungicide
Dimethyl phthalate	131-11-3'	phthalate	plasticizer
Dimethylarsinic acid	75-60-5'	organometal	pesticide	Also known as cacodylic acid
Diniconazole	83657-24-3'	conazole (triazoles)	fungicide
Diphenylamine	122-39-4'	phenyl-phenyl [N]	fungicide, plant growth regulator, insecticide
Dipropyl pyridine-2,5-dicarboxylate	136-45-8'	pyridine carboxylate	insect repellent
Diquat dibromide monohydrate	6385-62-2'	pyridine-phenyl	herbicide
Disulfoton	298-04-4'	thiophosphate alkyl	insecticide
Dithiopyr	97886-45-8'	pyridine thio ketone fluoride	herbicide
Diuron	330-54-1'	phenyl urea chloro	herbicide
Emamectin benzoate	155569-91-8'	mectin	insecticide
Endosulfan	115-29-7'	polychloro-bicycle sulfate	insecticide
EPTC	759-94-4'	thiocarbamate	herbicide
Esfenvalerate	66230-04-4'	pyrethroid ester	insecticide
Ethalfluralin	55283-68-6'	aniline alkylate dinitro fluoro	herbicide
Ethephon	16672-87-0'	phosphoric acid alkyl halide	herbicide
Ethofumesate	26225-79-6'	phenyl sulfate alkoxy	herbicide
Ethoprop	13194-48-4'	thiophosphate alkyl	insecticide
Ethylene thiourea	96-45-7'	thiourea	reactant, rubber accelerator
Etoxazole	153233-91-1'	phenyl-isoxazole alkoxyl phenyl	insecticide
Etridiazole	2593-15-9'	thiadiazole ether halide	fungicide
Famoxadone	131807-57-3'	phenyl-phenyl [O] etc	fungicide
Fenamidone	161326-34-7'	imidazole	fungicide
Fenamiphos	22224-92-6'	phenyl phosphamide sulfide	insecticide
Fenarimol	60168-88-9'	phenyl-phenyl [C] halide alcohol diazine	fungicide
Fenbuconazole	114369-43-6'	organic compound	fungicide
Fenhexamid	126833-17-8'	phenyl amide halide	fungicide
Fenitrothion	122-14-5'	phenyl thiophosphate nitrate	insecticide
Fenoxaprop-ethyl	66441-23-4	aryloxyphenoxyproprionic	herbicide
Fenoxycarb	72490-01-8'	phenyl-phenyl [O] alkoxy carbamate	insecticide
Fenpropathrin	39515-41-8'	pyrethroid ester	insecticide
Fenpyroximate (Z,E)	111812-58-9'	phenyl-pyrazole [O] benzoate	insecticide
Fenthion	55-38-9'	phenyl thiophosphate sulfide	insecticide
Fipronil	120068-37-3'	thiazole nitrole chloride	insecticide
Fluazifop-butyl	69806-50-4'	phenyl-pyradine [O] alkoxy carboxylate halide	herbicide
Fluazifop-P-butyl	79241-46-6'	phenyl-pyradine [O] alkoxy carboxylate halide	herbicide
Fluazinam	79622-59-6'	phenyl-pyridine [urea] halide nitro fluoride	fungicide
Fludioxonil	131341-86-1'	phenyl-pyrole ether nitrile fluoride	fungicide
Flufenacet	142459-58-3'	conazole (imidazoles)	herbicide
Flufenpyr-ethyl	188489-07-8'	pyridine alkoxy carboxylic acid halide	herbicide
Flumetralin	62924-70-3'	aniline alkylate dinitro fluoro	herbicide
Flumetsulam	98967-40-9'	sulfonanilide triazolopyrimidine	herbicide
Flumiclorac-pentyl	87546-18-7'	Pharma Class 4.43	herbicide
Flumioxazin	103361-09-7'	Pharma Class 4.58	herbicide
Fluometuron	2164-17-2'	phenyl urea fluoro	herbicide
Fluoxastrobin	361377-29-9'	strobin	fungicide
Fluroxypyr	69377-81-7'	pyridine alkoxy carboxylic acid halide	herbicide
Fluroxypyr-meptyl	81406-37-3'	pyridine carboxylate halide amine	herbicide
Flusilazole	85509-19-9'	conazole (triazoles)	fungicide
Fluthiacet-methyl	117337-19-6'	conazole (imidazoles)	herbicide
Flutolanil	66332-96-5'	phenyl-phenyl [amide] alkoxy	fungicide
Folpet	133-07-3'	phthalimide	fungicide
Forchlorfenuron	68157-60-8'	pyridine phenyl urea halide	plant growth regulator
Formetanate hydrochloride	23422-53-9'	phenyl amine carbamate	insecticide
Fosthiazate	98886-44-3'	thioophosphate alkyl	insecticide
Hexaconazole	79983-71-4'	conazole (triazoles)	fungicide
Hexazinone	51235-04-2'	triazinone	herbicide
Hexythiazox	78587-05-0'	phenyl dicarboximide chloro	insecticide
Icaridin	119515-38-7'	piperidine carboxylic acid	repellant
Imazalil	35554-44-0'	conazole (imidazoles)	fungicide
Imazamox	114311-32-9'	imidazolinone pyridine carboxylic acid	herbicide
Imazapic	104098-48-8'	imidazolinone pyridine carboxylic acid	herbicide
Imazapyr	81334-34-1'	imidazolinone pyridine carboxylic acid	herbicide
Imazaquin	81335-37-7'	imidazolinone pyridine carboxylic acid	herbicide
Imazethapyr	81335-77-5'	imidazolinone pyridine carboxylic acid	herbicide
Imidacloprid	138261-41-3'	pyridine nitroguanidine neonicotinoid	insecticide
Indoxacarb	173584-44-6'	Pharma Class 4.43	insecticide
Iodosulfuron-methyl-sodium	144550-36-7'	metsulfuron-like	herbicide
Iprodione	36734-19-7'	phenyl carbamate chloro	fungicide
Isazofos	42509-80-8'	triazole thiophosphate	insecticide
Isoxaben	82558-50-7'	phenyl-oxazole [CON] alkoxy	herbicide
Isoxaflutole	141112-29-0'	benzoylpyrazole oxazole	herbicide
Lactofen	77501-63-4'	phenyl-phenyl [O] nitro halide carboxylic acid	herbicide
Lindane	58-89-9'	alkane cyclo chloro	insecticide
Linuron	330-55-2'	phenyl urea chloro	herbicide
Malaoxon	1634-78-2'	thiophosphate carboxylate	metabolite of malathion
Malathion	121-75-5'	thiophosphate carboxylate	insecticide
Maleic hydrazide	123-33-1'	pyridazine diol	herbicide
Mancozeb	8018-01-7'	NA	fungicide
Maneb	12427-38-2'	carbamodithioic acid	fungicide
MCPA	94-74-6'	phenol ethoxylate carboxylic acid halide	herbicide
MEHP	4376-20-9'	phthalate	plasticizer
Mepiquat chloride	24307-26-4'	quaternary ammonium salt	herbicide
Mesotrione	104206-82-8'	phenyl sulfate nitrate ketone	herbicide
Metalaxyl	57837-19-1'	phenyl acetanilide ether carboxylate	fungicide
Metam-sodium hydrate	6734-80-1'	thiocarbamate	herbicide
Methamidophos	10265-92-6'	thiophosphamide	insecticide
Methidathion	950-37-8'	thiadiazole thiophosphate	insecticide
Methomyl	16752-77-5'	carbamate sulfide	insecticide
Methoxychlor	72-43-5'	phenyl-phenyl [C] alkoxy halide	insecticide
Methoxyfenozide	161050-58-4'	phenyl-phenyl [amide] alkoxy	insecticide
Methyl isothiocyanate	556-61-6'	thiocyanate	metabolite, explosives/weapons/fumigant/insecticide
Methyl parathion	298-00-0'	organophosphate	fungicide
Methylene bis(thiocyanate)	6317-18-6'	thiocyanate	microbicide
Metolachlor	51218-45-2'	phenyl amide chloro ether	herbicide
Metribuzin	21087-64-9'	triazinone sulfide	herbicide
Mevinphos	7786-34-7'	organophosphate	acaricide
MGK-264	113-48-4'	phthalimide	pesticide synergist
Milbemectin (mixture of 70% Milbemcin A4, 30% Milbemycin A3)	NOCAS_34742'	Micro-organism derived	insecticide
Molinate	2212-67-1'	thiocarbamate	herbicide
Monobutyl phthalate	131-70-4'	phthalate	metabolite
Monocrotophos	6923-22-4'	phosphate alkyl ene amide	insecticide
Monomethyl phthalate	4376-18-5'	phthalate ester	plasticizers
Myclobutanil	88671-89-0'	conazole (triazoles)	fungicide
Naled	300-76-5'	phosphate alkyl halide	insecticide
Napropamide	15299-99-7'	naphthalene alkoxy amide	herbicide
Niclosamide	50-65-7'	phenol-phenyl [CON] nitrate halide	molluscicide, unassigned
Nitrapyrin	1929-82-4'	pyridine halide	bactericide
Norflurazon	27314-13-2'	phenyl-diazine halide amine one	herbicide
Novaluron	116714-46-6'	phenyl phenylurea perfluoro	insecticide
Oryzalin	19044-88-3'	aniline alkylate dinitro sulfate	herbicide
Oxadiazon	19666-30-9'	oxadiazolone	herbicide
Oxamyl	23135-22-0'	carbamate	insecticide
Oxyfluorfen	42874-03-3'	phenyl-phenyl [O] nitro alkoxy halide	herbicide
Oxytetracycline dihydrate	6153-64-6'	tetracycline-like	fungicide, microbicide
Paclobutrazol	76738-62-0'	conazole	herbicide
Parathion	56-38-2'	phenyl thiophosphate nitrate	insecticide
Pendimethalin	40487-42-1'	aniline alkylate dinitro	herbicide
Penoxsulam	219714-96-2'	Pharma Class 4.62	herbicide
Pentachloronitrobenzene	82-68-8'	nitrobenzene derivative	fungicide, pesticide
Permethrin	52645-53-1'	pyrethroid ester	insecticide
PFOA (Perfluorooctanoic acid (pentadecafluorooctanoic acid))	335-67-1'	perfluoro carboxylic acid	fluorosurfactant
PFOS (Perfluorooctane sulfonic acid)	1763-23-1'	perfluoro sulfuric acid	fluorosurfactant
Phosalone	2310-17-0'	benzoxazolone thiophosphate halide	insecticide
Picloram	1918-02-1'	NA	herbicide
Piperonyl butoxide	51-03-6'	phenyl ether alkyl	pesticide synergist
Pirimicarb	23103-98-2'	diazine amine carbamate	insecticide
Pirimiphos-methyl	29232-93-7'	pyrimidine thiophosphate	insecticide
Prallethrin	23031-36-9'	pyrethroid ester	insecticide
Prochloraz	67747-09-5'	conazole (imidazoles) amide	fungicide
Prodiamine	29091-21-2'	aniline alkylate dinitro fluoro	herbicide
Profenofos	41198-08-7'	phenyl thiophosphate halide	insecticide
Prometon	1610-18-0'	triazine alkoxy amine	herbicide
Prometryn	7287-19-6'	triazine amine	herbicide
Propamocarb hydrochloride	25606-41-1'	carbamate	insecticide
Propanil	709-98-8'	phenyl amide halide	herbicide
Propargite	2312-35-8'	phenyl ether sulfate yne	insecticide
Propazine	139-40-2'	triazine chloro	herbicide
Propetamphos	31218-83-4'	thiophosphamide carboxylate	insecticide
Propiconazole	60207-90-1'	conazole (triazoles)	fungicide
Propoxur	114-26-1'	phenol ethoxylate carbamate	insecticide
Propoxycarbazone-sodium	181274-15-7'	benzoylpyrazole oxazole	herbicide
Propyzamide	23950-58-5'	phenyl amide halide	herbicide
Pymetrozine	123312-89-0'	benzimidazolyl carbamate	insecticide
Pyraclostrobin	175013-18-0'	strobin	fungicide
Pyraflufen-ethyl	129630-19-9'	pyridine alkoxy carboxylic acid halide	herbicide
Pyridaben	96489-71-3'	diazine phenyl sulfide halide ketone	insecticide
Pyrimethanil	53112-28-0'	phenyl-diazine [N]	fungicide
Pyriproxyfen	95737-68-1'	phenyl-phenyl [O] alkoxy pyridine	insecticide
Pyrithiobac-sodium	123343-16-8'	pyrimidine thiobenzoic acid	herbicide
Quinclorac	84087-01-4'	quinoline carboxylic acid halide	herbicide
Quinoxyfen	124495-18-7'	quinoline-phenyl [O] halide	herbicide
Quizalofop-ethyl	76578-14-8'	pyridine alkoxy carboxylic acid halide	herbicide
Resmethrin	10453-86-8'	pyrethroid ester	insecticide
Rotenone	83-79-4'	Class 4.257	insecticide
S-Bioallethrin	28434-00-6'	pyrethroid ester	insecticide
Sethoxydim	74051-80-2'	cyclohexene oxime	herbicide
Simazine	122-34-9'	triazine	herbicide
Spirodiclofen	148477-71-8'	phenyl tetronic acid	insecticide
Spiroxamine	118134-30-8'	amine ter ether cyclo	fungicide
Sulfentrazone	122836-35-5'	sulfonanilide triazolopyrimidine	herbicide
Symclosene	87-90-1'	triazinone	herbicide
Tebufenozide	112410-23-8'	phenyl-phenyl [amide]	insecticide
Tebufenpyrad	119168-77-3'	phenyl halide pyrazole carboxamide	insecticide
Tebupirimfos	96182-53-5'	organophosphate	insecticide
Tebuthiuron	34014-18-1'	thiadiazole urea	herbicide
Tefluthrin	79538-32-2'	pyrethroid	insecticide
Tepraloxydim	149979-41-9'	cyclohexene oxime	herbicide
Terbacil	5902-51-2'	uracil	herbicide
Tetraconazole	112281-77-3'	conazole (triazoles)	fungicide
Tetramethrin	7696-12-0'	pyrethroid ester phthalimide	insecticide
Thiabendazole	148-79-8'	benzimidazole thiazole	fungicide
Thiacloprid	111988-49-9'	thiazole nitrole chloride	insecticide
Thiamethoxam	153719-23-4'	thiazole nitroguanidine neonicotinoid	insecticide
Thiazopyr	117718-60-2'	pyridine thiazole carboxylate fluoride	herbicide
Thidiazuron	51707-55-2'	benzimidazolyl carbamate	herbicide
Thiobencarb	28249-77-6'	thiocarbamate	herbicide
Thiodicarb	59669-26-0'	carbamate sulfide	insecticide
Thiophanate-methyl	23564-05-8'	benzimidazole carbamate	fungicide
Thiram	137-26-8'	thiocarbamate	fungicide
Tralkoxydim	87820-88-0'	cyclohexene oxime	herbicide
Triadimefon	43121-43-3'	conazole (triazoles)	fungicide
Triadimenol	55219-65-3'	conazole (triazoles)	fungicide
Tri-allate	2303-17-5'	thiocarbamate	herbicide
Tribufos	78-48-8'	thiophosphate alkyl	insecticide
Trichlorfon	52-68-6'	phosphate alkyl alcohol halide	insecticide
Triclopyr	55335-06-3'	pyridine alkoxy carboxylic acid halide	herbicide
Triclosan	3380-34-5'	phenol-phenyl [O] halide	fungicide
Trifloxystrobin	141517-21-7'	phenyl-phenyl [CONC] strobin	fungicide
Trifloxysulfuron-sodium	199119-58-9'	metsulfuron-like	herbicide
Triflumizole	68694-11-1'	conazole (imidazoles)	fungicide
Trifluralin	1582-09-8'	aniline alkylate dinitro fluoro	herbicide
Triphenyltin hydroxide	76-87-9'	organotin compound	fungicide
Triticonazole	131983-72-7'	conazole (triazoles)	fungicide
Vinclozolin	50471-44-8'	phenyl carbamate chloro	fungicide
Zoxamide	156052-68-5'	phenyl amide halide ketone	fungicide

## Sheet: Additional chemicals 
Name	CAS	Chemical Category
Topotecan	531-95-3	Top1 inhibitor
Irinotecan	100286-90-6	Top1 inhibitor
NSC725776 (Indimitecan)	915360-05-3	Top1 inhibitor
ICRF193	21416-68-2	Top2 inhibitor
Puromycin	58-58-2	Tdp1 inhibitor
XAV939	284028-89-3	Tankyrase inhibitor; Wnt pathway inhibitor
CHIR99021 (CT99021)	252917-06-9	GSK3b inhibitor; Wnt pathway activator
Valproic acid	99-66-1	HDAC inhibitor
Vorinostat (SAHA)	149647-78-9	HDAC inhibitor
DRB (5,6-Dichlorobenzimidazole 1-β-D-ribofuranoside)	53-85-0	Transcription elongation inhibitor
Flavopiridol	146426-40-6	Transcription elongation inhibitor
Sulforaphane	4478-93-7	NRF2 activator
Bardoxalone-methyl	218600-53-4	NRF2 activator
17-beta-estradiol	50-28-2	Estrogenic
Equol	531-95-3	Estrogenic
Genistein	446-72-0	Estrogenic
Myxothiazol	76706-55-3	Mitochondrial inhibitor
Fenazaquin	120928-09-8	Mitochondrial inhibitor
Kresoxim methyl	143390-89-0	Mitochondrial inhibitor
Pyraclostrobin + Boscalid	Multiple	Mitochondrial inhibitor + fungicide
Kresoxim methyl + Boscalid	Multiple	Mitochondrial inhibitor + fungicide
Azoxystrobin + Chlorothalonil	Multiple	Mitochondrial inhibitor + fungicide
KCl	7447-40-7	Neuon depolarization agent
DNQX	2379-57-9	Selective non-NMDA antagonist
NMDA	6384-92-5	antagonist at NMDA receptors
Gabazine (SR-95531)	104104-50-9	antagonist at GABAA receptors
Tetrodotoxin (TTX)	4368-28-9	Neurotoxin
LiCl	7447-41-8	Wnt pathway agonist
Scopolamine	138-12-5	Cholinergic
Lipopolysaccharide (LPS)	1405-20-5	Toll-like receptor activator
Taxol	33069-62-4	Microtubule stabilizer
Vincristine	57-22-7	Microtubule destabilizer
Fluorodeoxy uridine (FdU)	50-91-9	Antimitotic
Vitamin E (alpha-tocopherol)	7695-91-2	Antioxidant
P7C3-A20	1235481-90-9	NAMPT activator
Curcumin	458-37-7	curcuminoid of turmeric
UTP	108321-53-5	Cell metabolism
Paraquat	1910-42-5	ROS generator
Sodium arsenite	7784-46-5	herbicide
5-azacytidine	320-67-2	DNA methyltransferase inhibitor
Glyphosate	1071-83-6	AA synthesis inhinitor
Lead (II) Nitrate	10099-74-8	matches and fireworks
Ciprofloxacin	85721-33-1	fluoroquinolone Antibiotic
Levofloxacin	100986-85-4	fluoroquinolone Antibiotic
Moxifloxacin	354812-41-2	fluoroquinolone Antibiotic
KT5720	108068-98-0	PKA inhibitor
UNC3230	1031602-63-7	PIP5K1C inhibitor
N6-Cyclopentyl adenosine	41552-82-3	A1 adenosine receptor agonist
Sodium Azide	26628-22-8	explosive trigger in airbags
Semustine	13909-09-6	Nitrogen compound
Caffeine	58-08-2	CNS stimulator
Bisphenol A	80-05-7	plastic additive
NAPQI	50700-49-7	toxic byproduct of acetaminophen
DL-AP5	76326-31-3	Potent, selective NMDA antagonist
VX680	639089-54-6	Aurka kinase inhibitor
MG132	133407-82-6	Proteasome inhibitor
(+/-)JQ1	1268524-70-4	BRD4 inhibitor
