# Supplementary material for: High-throughput screening and classification of chemicals and their effects on neuronal gene expression using RASL-seq
Source: Sci Rep. 2019 Mar 14;9:4529. doi: 10.1038/s41598-019-39016-5 (PMC6418307; doi:10.1038/s41598-019-39016-5)
Supplement: Supplementary file 5 — Dataset 4 [file 41598_2019_39016_MOESM5_ESM.xlsx]

## Sheet: Sheet1
Primer3Plus File_ RASL_probes
Type: Settings
PRIMER_TASK=pick_pcr_primers
PRIMER_PICK_ANYWAY=1
PRIMER_MISPRIMING_LIBRARY=NONE
PRIMER_LIB_AMBIGUITY_CODES_CONSENSUS=0
PRIMER_MAX_MISPRIMING=12.00
PRIMER_MAX_TEMPLATE_MISPRIMING=-1
PRIMER_PAIR_MAX_MISPRIMING=20
PRIMER_PAIR_MAX_TEMPLATE_MISPRIMING=-1
PRIMER_PRODUCT_MIN_TM=-1000000
PRIMER_PRODUCT_OPT_TM=0
PRIMER_PRODUCT_MAX_TM=1000000
PRIMER_PRODUCT_OPT_SIZE=0
PRIMER_PRODUCT_SIZE_RANGE=150-250 100-300 301-400 401-500 501-600 601-700 701-850 851-1000
PRIMER_GC_CLAMP=0
PRIMER_OPT_SIZE=36
PRIMER_MIN_SIZE=36
PRIMER_MAX_SIZE=36
PRIMER_OPT_TM=68
PRIMER_MIN_TM=60
PRIMER_MAX_TM=85
PRIMER_MAX_DIFF_TM=3
PRIMER_MIN_GC=30
PRIMER_OPT_GC_PERCENT=50
PRIMER_MAX_GC=70
PRIMER_SALT_CONC=195
PRIMER_DIVALENT_CONC=0.0
PRIMER_DNTP_CONC=0.0
PRIMER_SALT_CORRECTIONS=0
PRIMER_TM_SANTALUCIA=0
PRIMER_DNA_CONC=500
PRIMER_NUM_NS_ACCEPTED=0
PRIMER_SELF_ANY=5
PRIMER_SELF_END=5
PRIMER_MAX_POLY_X=4
PRIMER_LIBERAL_BASE=1
PRIMER_NUM_RETURN=100
PRIMER_FIRST_BASE_INDEX=1
PRIMER_MIN_QUALITY=0
PRIMER_MIN_END_QUALITY=0
PRIMER_QUALITY_RANGE_MIN=0
PRIMER_QUALITY_RANGE_MAX=100
PRIMER_INSIDE_PENALTY=-1
PRIMER_OUTSIDE_PENALTY=0
PRIMER_MAX_END_STABILITY=100
PRIMER_WT_TM_GT=1.0
PRIMER_WT_TM_LT=1.0
PRIMER_WT_SIZE_LT=1.0
PRIMER_WT_SIZE_GT=1.0
PRIMER_WT_GC_PERCENT_LT=0.0
PRIMER_WT_GC_PERCENT_GT=0.0
PRIMER_WT_COMPL_ANY=1
PRIMER_WT_COMPL_END=1
PRIMER_WT_NUM_NS=0.0
PRIMER_WT_REP_SIM=0.0
PRIMER_WT_SEQ_QUAL=0.0
PRIMER_WT_END_QUAL=0.0
PRIMER_WT_POS_PENALTY=0.0
PRIMER_WT_END_STABILITY=0.0
PRIMER_WT_TEMPLATE_MISPRIMING=1
PRIMER_PAIR_WT_PR_PENALTY=1.0
PRIMER_PAIR_WT_IO_PENALTY=0.0
PRIMER_PAIR_WT_DIFF_TM=0.0
PRIMER_PAIR_WT_COMPL_ANY=0.0
PRIMER_PAIR_WT_COMPL_END=0.0
PRIMER_PAIR_WT_PRODUCT_TM_LT=0.0
PRIMER_PAIR_WT_PRODUCT_TM_GT=0.0
PRIMER_PAIR_WT_PRODUCT_SIZE_GT=0.0
PRIMER_PAIR_WT_PRODUCT_SIZE_LT=0.0
PRIMER_PAIR_WT_REP_SIM=0.0
PRIMER_PAIR_WT_TEMPLATE_MISPRIMING=0.0
PRIMER_INTERNAL_OLIGO_OPT_SIZE=20
PRIMER_INTERNAL_OLIGO_MIN_SIZE=18
PRIMER_INTERNAL_OLIGO_MAX_SIZE=27
PRIMER_INTERNAL_OLIGO_OPT_TM=60.0
PRIMER_INTERNAL_OLIGO_MIN_TM=57.0
PRIMER_INTERNAL_OLIGO_MAX_TM=63.0
PRIMER_INTERNAL_OLIGO_MIN_GC=20.0
PRIMER_INTERNAL_OLIGO_OPT_GC_PERCENT=50
PRIMER_INTERNAL_OLIGO_MAX_GC=80.0
PRIMER_INTERNAL_OLIGO_SALT_CONC=50.0
PRIMER_INTERNAL_OLIGO_DIVALENT_CONC=0.0
PRIMER_INTERNAL_OLIGO_DNTP_CONC=0.0
PRIMER_INTERNAL_OLIGO_DNA_CONC=50.0
PRIMER_INTERNAL_OLIGO_SELF_ANY=12.00
PRIMER_INTERNAL_OLIGO_MAX_POLY_X=5
PRIMER_INTERNAL_OLIGO_SELF_END=12.00
PRIMER_INTERNAL_OLIGO_MISHYB_LIBRARY=NONE
PRIMER_INTERNAL_OLIGO_MAX_MISHYB=12.00
PRIMER_INTERNAL_OLIGO_MIN_QUALITY=0
PRIMER_INTERNAL_OLIGO_NUM_NS=0
PRIMER_IO_WT_TM_GT=1.0
PRIMER_IO_WT_TM_LT=1.0
PRIMER_IO_WT_SIZE_LT=1.0
PRIMER_IO_WT_SIZE_GT=1.0
PRIMER_IO_WT_GC_PERCENT_LT=0.0
PRIMER_IO_WT_GC_PERCENT_GT=0.0
PRIMER_IO_WT_COMPL_ANY=0.0
PRIMER_IO_WT_NUM_NS=0.0
PRIMER_IO_WT_REP_SIM=0.0
PRIMER_IO_WT_SEQ_QUAL=0.0
SCRIPT_TASK=Detection
SCRIPT_PRINT_INPUT=0
SCRIPT_FIX_PRIMER_END=5
SCRIPT_CONTAINS_JAVA_SCRIPT=1
SCRIPT_SEQUENCING_LEAD=50
SCRIPT_SEQUENCING_SPACING=50
SCRIPT_SEQUENCING_REVERSE=0
SCRIPT_SEQUENCING_INTERVAL=50
SCRIPT_SEQUENCING_ACCURACY=20
SCRIPT_DETECTION_PICK_LEFT=0
SCRIPT_DETECTION_PICK_HYB_PROBE=0
SCRIPT_DETECTION_PICK_RIGHT=1
SCRIPT_DETECTION_USE_PRODUCT_SIZE=0
SCRIPT_DETECTION_PRODUCT_MIN_SIZE=100
SCRIPT_DETECTION_PRODUCT_OPT_SIZE=200
SCRIPT_DETECTION_PRODUCT_MAX_SIZE=1000
SERVER_PARAMETER_FILE=Default
PRIMER_NAME_ACRONYM_LEFT=F
PRIMER_NAME_ACRONYM_INTERNAL_OLIGO=IN
PRIMER_NAME_ACRONYM_RIGHT=R
PRIMER_NAME_ACRONYM_SPACER=_
