# Supplementary material for: High-throughput screening and classification of chemicals and their effects on neuronal gene expression using RASL-seq
Source: Sci Rep. 2019 Mar 14;9:4529. doi: 10.1038/s41598-019-39016-5 (PMC6418307; doi:10.1038/s41598-019-39016-5)
Supplement: Supplementary file 6 — Dataset 5 [file 41598_2019_39016_MOESM6_ESM.xlsx]

## Sheet: Sheet1
	(+/-)JQ1_383_0.01uM_Female_Rep1	(+/-)JQ1_383_0.01uM_Female_Rep2	(+/-)JQ1_383_0.01uM_Female_Rep3	(+/-)JQ1_383_0.01uM_Male_Rep1	(+/-)JQ1_383_0.01uM_Male_Rep2	(+/-)JQ1_383_0.01uM_Male_Rep3	(+/-)JQ1_383_0.1uM_Female_Rep1	(+/-)JQ1_383_0.1uM_Female_Rep2	(+/-)JQ1_383_0.1uM_Female_Rep3	(+/-)JQ1_383_0.1uM_Male_Rep1	(+/-)JQ1_383_0.1uM_Male_Rep2	(+/-)JQ1_383_0.1uM_Male_Rep3	(+/-)JQ1_383_10uM_Female_Rep1	(+/-)JQ1_383_10uM_Female_Rep2	(+/-)JQ1_383_10uM_Female_Rep3	(+/-)JQ1_383_10uM_Male_Rep1	(+/-)JQ1_383_10uM_Male_Rep2	(+/-)JQ1_383_10uM_Male_Rep3	(+/-)JQ1_383_1uM_Female_Rep1	(+/-)JQ1_383_1uM_Female_Rep2	(+/-)JQ1_383_1uM_Female_Rep3	(+/-)JQ1_383_1uM_Male_Rep1	(+/-)JQ1_383_1uM_Male_Rep2	(+/-)JQ1_383_1uM_Male_Rep3	17-beta-estradiol_311_0.01uM_Female_Rep1	17-beta-estradiol_311_0.01uM_Female_Rep2	17-beta-estradiol_311_0.01uM_Female_Rep3	17-beta-estradiol_311_0.01uM_Male_Rep1	17-beta-estradiol_311_0.01uM_Male_Rep2	17-beta-estradiol_311_0.01uM_Male_Rep3	17-beta-estradiol_311_0.1uM_Female_Rep1	17-beta-estradiol_311_0.1uM_Female_Rep2	17-beta-estradiol_311_0.1uM_Female_Rep3	17-beta-estradiol_311_0.1uM_Male_Rep1	17-beta-estradiol_311_0.1uM_Male_Rep2	17-beta-estradiol_311_0.1uM_Male_Rep3	17-beta-estradiol_311_10uM_Female_Rep1	17-beta-estradiol_311_10uM_Female_Rep2	17-beta-estradiol_311_10uM_Female_Rep3	17-beta-estradiol_311_10uM_Male_Rep1	17-beta-estradiol_311_10uM_Male_Rep2	17-beta-estradiol_311_10uM_Male_Rep3	17-beta-estradiol_311_1uM_Female_Rep1	17-beta-estradiol_311_1uM_Female_Rep2	17-beta-estradiol_311_1uM_Female_Rep3	17-beta-estradiol_311_1uM_Male_Rep1	17-beta-estradiol_311_1uM_Male_Rep2	17-beta-estradiol_311_1uM_Male_Rep3	2-(Thiocyanomethylthio)benzothiazole_104_0.01uM_Female_Rep1
Acan_2	0	0	0	0	0	0	0	0	0	0	0	0	0	0	0	0	0	0	0	0	0	0	0	0	0	0	0	0	0	0	0	0	0	0	0	0	0	0	0	0	0	0	0	0	1	0	0	0	0
Acan_3	0	1	2	2	3	1	4	0	0	4	6	3	4	2	5	0	1	6	4	5	2	12	3	0	4	2	6	9	6	4	4	6	18	4	7	3	2	5	1	0	3	5	5	13	6	0	1	1	7
Acan_4	0	0	0	0	0	0	0	0	0	0	0	0	0	0	0	0	0	0	0	0	0	0	0	0	0	0	0	0	1	0	0	0	0	0	0	0	0	0	0	0	0	0	0	0	0	0	0	0	0
Acan_5	0	0	0	0	0	0	0	0	0	0	0	0	0	0	0	0	0	0	0	0	0	0	0	0	0	0	0	0	0	0	0	0	0	0	0	0	0	0	0	0	0	0	0	0	0	0	0	0	0
Acan_7	0	0	0	0	0	0	0	0	0	0	0	0	0	0	0	0	0	0	0	0	0	0	0	0	0	0	0	0	0	0	0	0	0	0	0	0	0	0	0	0	0	0	0	0	0	0	0	0	0
Acsl3_2	1386	3725	2063	3360	3461	2816	2560	3837	1159	2198	5057	2899	3072	2219	2314	68	3449	2895	1838	2090	3339	1122	3173	841	1010	1614	2084	3120	2700	2209	2196	2396	707	1772	4033	1900	1197	1174	3247	145	1995	3281	2718	3260	1716	1342	2318	1794	3707
Acsl3_3	73	422	165	226	375	318	245	321	238	246	477	271	412	601	240	1	296	271	309	162	254	181	353	52	54	162	159	193	308	218	218	156	94	134	372	123	80	300	282	4	192	222	194	311	121	53	215	104	250
Acsl3_4	10	18	10	13	21	31	9	28	0	16	13	12	10	10	19	0	14	14	16	15	8	0	19	5	6	5	12	12	2	12	5	6	3	7	19	13	5	5	12	0	17	6	8	7	1	4	8	5	11
Acsl3_5	0	11	7	6	6	10	8	1	0	2	6	11	15	8	2	0	5	8	5	6	2	0	3	6	0	3	1	0	1	5	4	0	0	4	3	4	3	4	6	0	3	12	2	12	1	0	6	1	12
Adarb2_1	104	271	255	176	368	274	117	255	551	282	271	276	213	276	363	7	279	488	281	141	312	937	480	78	64	146	186	133	357	155	124	136	549	73	304	101	99	149	214	9	176	262	110	150	71	459	201	115	304
Adarb2_2	0	8	4	1	10	0	1	2	9	2	12	4	4	2	7	0	6	6	9	4	3	0	4	0	3	3	1	0	6	1	2	1	0	1	12	0	0	3	3	0	3	2	4	8	1	4	0	6	0
Adarb2_3	0	7	14	9	8	2	12	15	0	13	17	21	7	6	15	0	9	11	12	11	7	6	8	10	0	3	2	2	2	4	1	0	5	0	7	4	4	2	5	0	3	4	1	13	1	0	3	7	5
Adarb2_4	12	68	44	41	55	62	50	88	0	51	78	46	46	64	53	0	37	52	73	34	67	0	37	25	0	24	14	23	5	46	29	2	0	3	73	48	14	16	58	0	14	29	23	68	24	9	7	35	49
Adarb2_5	1	8	5	7	13	7	7	11	0	5	11	5	6	21	14	0	14	21	16	1	6	15	16	1	1	1	1	7	2	6	8	3	11	0	14	3	3	9	3	0	5	2	8	0	1	5	6	3	10
Adarb2_6	0	0	0	1	0	0	0	0	0	1	0	0	10	0	0	0	0	0	1	0	0	5	0	0	0	0	0	0	0	0	0	0	0	0	0	0	0	0	0	0	0	0	0	0	0	0	0	0	0
Adarb2_7	3	6	0	10	10	0	2	1	0	9	5	0	6	9	9	0	5	11	7	6	5	0	23	0	0	1	2	10	0	0	4	0	0	2	7	2	3	5	8	0	4	2	2	3	1	9	3	0	2
Adarb2_8	4	22	21	18	37	35	8	28	24	28	36	17	21	20	38	0	18	23	40	10	37	5	46	8	8	9	6	5	38	12	9	20	9	7	27	8	7	22	8	0	22	11	13	32	8	6	15	10	17
Adcyap1_1	6	27	14	2	12	12	2	8	14	9	9	2	3	9	17	0	16	9	10	10	8	6	19	3	7	9	6	11	13	7	17	16	2	12	19	4	9	12	7	0	18	9	18	23	15	0	27	8	13
Adcyap1_3	0	0	0	0	0	0	0	0	0	0	0	0	0	0	0	0	0	0	0	0	0	0	0	0	0	0	0	0	0	0	0	0	0	0	1	0	0	0	0	0	0	0	2	0	0	0	0	0	0
Adcyap1_4	1	13	9	2	2	4	1	11	0	1	4	3	1	0	5	0	14	6	3	2	9	0	10	1	5	6	1	6	5	4	3	5	1	2	16	3	3	7	4	0	9	6	4	8	5	6	2	5	15
Adcyap1_5	0	0	0	0	0	0	0	0	0	0	0	0	0	0	0	0	0	0	0	0	0	0	0	0	0	0	0	0	0	0	0	0	0	0	0	0	0	0	0	0	0	0	0	0	0	0	0	0	0
Adcyap1_6	0	0	0	0	0	0	0	0	0	0	0	0	0	0	0	0	0	0	0	0	0	0	0	0	0	0	0	0	0	0	0	0	0	0	0	0	0	0	0	0	0	0	0	0	0	0	0	0	0
Adcyap1_7	0	42	8	9	15	10	8	17	0	13	15	11	1	15	10	0	20	16	7	10	24	0	36	1	0	15	8	8	14	15	9	7	8	12	25	17	9	11	22	0	25	19	24	31	8	1	6	15	29
Aldh1l1_2	17	34	16	39	24	36	23	37	0	38	28	26	12	20	41	0	29	7	45	6	21	14	31	5	16	32	8	26	29	14	18	33	8	42	50	26	16	20	21	0	34	32	30	39	14	37	7	19	54
Aldh1l1_4	0	3	0	6	3	2	0	2	0	0	0	6	0	0	9	0	0	0	1	0	10	0	4	0	0	3	1	2	3	5	0	0	0	2	0	1	1	0	3	0	0	6	5	0	0	5	0	0	1
Aldh1l1_5	6	43	13	25	17	33	28	23	58	42	22	13	8	14	24	8	13	22	37	13	18	27	5	16	4	30	22	34	23	15	25	20	7	78	49	22	22	9	29	28	18	30	37	39	16	31	16	30	89
Aldh1l1_6	11	13	5	9	11	17	11	5	34	14	10	7	3	11	7	0	4	15	22	0	4	57	9	1	5	9	12	23	13	10	15	1	12	21	18	3	9	6	20	2	9	8	13	23	1	40	3	8	32
Aldh1l1_8	1	3	2	4	6	3	4	9	0	0	0	0	1	1	2	0	0	1	2	1	0	0	0	1	0	2	1	3	4	4	2	6	0	5	3	0	3	2	4	0	2	1	0	2	4	5	2	1	4
Aldh1l1_9	9	24	13	5	20	7	11	15	24	15	14	7	8	8	5	0	7	17	22	2	10	21	1	3	3	10	5	9	17	8	21	12	23	32	12	7	7	11	25	3	11	11	20	29	4	9	10	11	16
Aqp4_1	11	6	3	6	3	6	3	7	7	2	1	13	2	1	0	0	2	1	6	0	1	66	0	0	9	6	7	11	9	2	9	12	9	31	15	7	12	3	13	10	7	9	11	2	1	96	9	3	31
Aqp4_2	0	2	0	6	0	0	6	1	0	0	0	1	2	3	0	0	0	1	1	0	0	0	0	0	1	8	1	3	1	5	10	4	0	2	0	6	1	5	11	0	2	5	6	0	3	0	3	5	4
Aqp4_3	0	0	0	0	0	0	0	0	0	0	2	0	0	0	0	0	0	0	0	0	0	0	0	0	0	1	0	0	0	0	0	0	0	0	0	0	0	0	0	0	0	0	0	4	0	0	0	1	0
Aqp4_4	0	6	2	12	3	1	5	3	0	3	1	6	0	2	5	0	1	0	2	0	0	2	0	2	0	0	1	11	4	3	8	3	0	32	18	11	12	5	5	0	3	6	5	4	5	3	0	14	25
Aqp4_5	0	0	0	0	0	0	0	0	0	0	2	0	0	0	0	0	0	0	0	0	0	0	0	0	0	0	0	0	0	0	0	0	0	0	0	0	0	0	0	0	0	0	0	0	0	0	0	0	0
Cdh13_2	174	629	210	269	497	465	494	397	94	282	568	402	365	802	274	5	277	378	522	199	281	60	405	126	51	272	236	218	297	405	401	188	46	170	626	209	222	371	364	26	286	365	394	422	170	105	255	195	694
Cdh13_3	1	25	15	5	21	14	5	3	0	19	14	25	19	5	16	0	15	7	32	6	5	0	15	8	1	7	2	7	7	12	5	4	0	2	22	14	6	3	9	0	6	15	15	5	8	8	9	11	3
Cdh13_6	203	555	288	248	661	451	312	459	468	387	441	450	496	377	293	1	386	572	616	204	350	319	558	172	174	213	299	303	625	471	342	363	171	252	524	324	222	216	422	43	416	433	392	411	198	143	347	216	614
Cdh13_7	0	0	0	0	0	0	0	0	0	0	0	0	0	0	0	0	0	0	0	0	0	0	0	0	0	0	0	0	0	0	0	0	0	0	0	0	0	0	0	0	0	0	0	0	0	0	0	0	0
Cdkl5_1	71	398	172	124	415	216	149	239	254	182	353	262	195	351	326	1	326	286	239	157	291	148	364	81	49	102	137	85	259	124	101	150	70	101	221	105	50	109	131	1	174	165	115	207	67	25	154	115	168
Cdkl5_3	1	30	10	10	19	22	13	10	0	13	40	31	22	27	23	0	15	19	27	11	19	0	25	21	1	4	5	5	5	20	6	6	0	6	23	9	3	8	11	0	8	5	5	18	6	12	7	12	6
Cdkl5_4	29	131	53	45	108	143	78	99	46	61	142	114	107	230	85	5	72	95	159	49	92	7	93	41	7	36	25	21	34	80	25	36	15	27	91	45	15	67	55	4	39	46	46	70	20	6	33	35	36
Cdkl5_5	145	592	368	179	554	650	287	563	195	316	728	479	365	1306	605	10	560	682	424	308	562	48	829	177	44	204	207	143	280	321	227	178	51	114	436	205	104	352	320	5	271	380	176	383	137	99	306	265	371
Chd8_1	6	11	3	2	9	7	6	4	0	14	4	9	13	9	4	0	2	7	8	0	2	0	1	0	0	3	2	3	1	8	1	0	0	0	5	9	2	0	4	0	4	2	1	0	0	0	3	3	4
Chd8_2	44	287	110	182	309	280	242	324	0	275	312	353	359	303	207	0	229	230	224	127	221	20	185	101	1	89	56	97	27	149	96	11	21	57	235	128	72	68	101	2	106	115	90	160	74	36	35	77	152
Chd8_3	51	224	54	78	181	176	111	193	78	168	218	184	268	210	174	1	136	156	226	82	130	36	205	98	28	61	45	77	83	94	58	58	10	96	193	68	53	60	81	0	90	68	78	197	36	17	65	58	87
Chd8_4	1236	3338	1726	1874	4650	2884	1615	2886	3025	2885	3388	2628	2904	2303	2563	77	3492	3889	2438	1715	2819	1363	4286	928	799	1211	1286	1507	2980	1702	1309	1510	580	1820	2789	1034	818	869	1682	120	1753	1864	1581	2121	998	589	1656	856	3013
Chd8_5	50	202	143	97	271	231	102	156	484	207	202	161	356	536	169	18	234	285	240	94	135	681	274	90	78	77	126	69	215	130	104	96	198	117	173	62	57	239	123	6	112	139	132	138	47	92	149	87	194
Csf1_1	25	81	51	157	37	37	98	84	208	277	38	80	22	132	94	0	42	84	285	42	138	243	37	18	21	27	31	80	32	39	52	31	27	326	49	17	47	41	58	14	27	28	91	53	21	105	32	12	56
Csf1_2	28	72	47	176	10	81	132	67	57	256	48	134	17	104	98	1	31	36	254	29	146	109	62	39	39	21	17	113	17	31	50	51	7	304	41	25	17	29	43	14	9	21	78	75	28	75	13	31	78
Csf1_3	7	48	29	105	23	15	52	22	42	50	26	52	14	30	31	0	40	25	65	10	63	90	18	10	21	23	21	62	14	11	20	33	23	156	27	5	24	11	34	22	10	8	49	7	12	12	13	10	53
Ctnnd2_2	15	91	43	52	67	96	59	51	3	77	110	55	118	61	95	0	51	87	93	35	52	2	95	37	7	19	19	19	12	36	27	7	7	22	85	49	26	10	52	0	32	42	35	40	11	40	17	11	63
Ctnnd2_3	48	291	95	131	158	227	125	196	21	130	258	275	164	144	212	0	183	216	197	99	172	12	176	103	15	80	64	179	55	157	90	78	0	110	243	112	59	77	161	5	110	128	118	201	58	39	68	113	112
Ctnnd2_4	1	30	12	28	13	22	30	16	0	16	43	28	62	22	19	0	8	21	57	32	31	0	28	6	0	20	6	10	5	15	10	0	0	3	25	20	10	4	13	0	15	9	21	25	8	0	9	7	17
Ctnnd2_5	40	117	28	85	138	95	127	108	20	168	129	120	275	151	135	1	98	114	356	78	56	22	207	56	2	37	23	23	30	95	30	8	13	36	66	54	35	49	42	0	58	55	44	66	18	9	19	33	65
Cx3cr1_1	0	1	0	0	0	0	0	0	0	0	0	0	1	0	0	0	0	0	0	1	2	0	0	0	0	0	0	0	1	3	0	0	14	1	2	0	1	0	2	0	0	2	3	0	1	0	0	5	0
Cx3cr1_3	0	0	0	0	0	0	0	0	0	0	0	0	0	0	0	0	0	0	0	0	0	0	0	0	0	0	0	0	0	0	0	0	0	0	0	0	0	0	0	0	0	0	2	0	0	0	0	1	0
Cx3cr1_4	0	0	0	0	0	0	0	0	0	0	0	0	0	0	0	0	0	0	0	0	0	0	0	0	0	0	0	0	0	0	0	0	0	0	0	0	0	0	2	0	0	0	0	0	0	0	0	0	0
Cx3cr1_5	0	0	0	0	0	0	0	0	0	0	0	0	0	0	0	0	0	0	0	0	0	0	0	0	0	0	0	0	4	1	0	1	2	0	2	0	0	0	0	0	0	0	0	1	0	0	0	0	0
Dcc_1	88	348	162	71	320	247	103	194	525	74	340	143	48	200	250	1	233	331	162	132	240	393	304	57	100	137	118	125	346	155	132	183	371	114	282	73	74	100	229	20	192	152	180	306	85	258	235	103	266
Dcc_4	0	7	2	0	1	4	1	0	0	2	11	2	0	0	0	0	1	1	4	0	1	0	3	2	0	1	1	0	5	11	3	0	0	0	11	0	1	0	1	0	3	1	1	5	0	0	0	4	0
Dcc_5	10	42	11	2	14	15	22	20	0	10	43	12	11	70	34	0	25	23	7	25	31	0	23	13	1	17	5	24	11	21	7	6	0	8	31	8	13	26	25	2	11	11	15	41	7	2	4	8	12
Dcc_6	0	0	0	0	0	0	0	1	0	0	0	0	0	0	0	0	0	0	0	0	0	0	0	0	0	0	0	0	0	2	0	0	0	0	0	0	0	0	0	0	0	0	0	0	0	0	0	0	0
Ddx3y_1	0	0	0	139	150	104	0	0	0	192	110	96	0	0	0	18	135	213	0	0	0	753	175	26	0	0	0	82	116	49	0	0	0	136	92	34	0	1	0	9	50	67	0	0	0	264	44	52	0
Ddx3y_2	0	0	0	0	0	0	0	0	0	0	0	0	0	0	0	0	1	0	0	0	0	0	0	0	0	0	0	0	0	0	0	0	0	0	0	0	0	0	0	0	0	0	0	0	0	0	0	0	0
Ddx3y_3	0	0	0	48	35	40	0	0	0	67	38	37	0	1	0	0	32	36	0	0	1	48	66	25	0	0	0	20	37	18	0	0	0	39	45	11	0	0	0	4	24	26	0	0	0	0	18	16	0
Ddx3y_4	0	0	0	35	46	27	0	0	0	55	27	20	0	0	0	0	36	26	0	0	0	190	36	4	0	0	0	26	26	24	0	0	0	41	16	5	0	0	0	4	12	10	0	0	0	37	20	14	1
Ddx3y_5	0	0	0	50	70	77	0	0	0	77	53	61	0	0	0	9	41	75	0	0	0	36	61	27	0	0	0	17	42	36	0	0	0	38	48	23	0	0	0	0	25	24	0	0	0	26	33	31	0
Dgki_1	7	349	87	119	158	368	220	248	1	205	433	273	139	406	317	0	141	163	254	108	118	9	154	106	0	104	10	24	17	204	71	2	15	4	278	111	54	27	95	4	80	79	89	197	14	54	6	97	128
Dgki_2	28	65	29	40	72	81	29	57	9	91	79	60	68	36	62	12	57	106	132	17	26	26	115	29	7	21	15	19	55	34	16	25	3	28	44	21	13	21	26	0	44	29	25	29	12	18	21	18	41
Dgki_4	5	75	23	20	52	62	31	35	0	59	77	49	55	61	36	2	40	29	74	21	24	6	47	28	0	29	7	12	9	24	21	0	0	13	61	28	14	19	26	7	24	13	27	29	9	0	20	12	25
Dgki_5	52	296	99	150	274	259	112	170	130	244	281	214	144	180	232	9	161	226	284	78	171	30	263	67	23	83	44	80	114	137	81	83	20	100	206	63	62	67	113	13	111	120	121	152	46	14	98	63	110
Dgki_6	21	38	22	35	36	107	49	70	53	36	71	82	31	40	41	1	34	39	42	23	63	92	28	31	7	10	9	33	21	51	19	37	56	35	60	42	5	16	22	5	18	14	16	35	15	13	30	15	28
Dgki_8	4	74	33	30	74	84	35	50	0	64	82	68	40	131	27	0	45	72	59	39	66	0	100	25	0	25	10	25	16	42	21	14	6	17	36	25	10	39	22	13	21	16	20	43	10	4	25	18	20
Dgki_9	0	0	0	0	1	0	1	2	0	3	6	0	1	0	6	0	0	0	0	3	1	1	0	0	0	0	0	1	1	5	1	0	0	2	0	0	0	0	0	0	0	3	1	0	0	0	0	0	0
Dlgap1_1	41	61	55	34	62	44	56	55	28	51	59	41	58	78	70	11	52	66	76	18	29	403	71	16	32	22	54	31	78	42	59	39	117	50	91	29	20	38	57	59	27	60	64	40	28	364	57	27	94
Dlgap1_2	0	1	0	0	2	0	0	0	0	0	0	0	0	0	0	0	0	0	1	0	0	3	0	0	0	0	0	0	0	0	0	0	0	0	0	1	0	0	0	0	0	0	0	0	0	0	0	0	0
Dlgap1_3	43	127	76	48	63	65	63	69	139	61	78	86	72	58	64	0	75	88	103	37	58	90	101	18	48	30	31	66	78	57	45	32	32	66	94	47	31	30	77	2	47	76	77	100	24	26	62	35	91
Dlgap1_5	5	9	1	2	0	1	3	3	0	0	0	4	1	3	6	0	0	2	1	0	1	0	0	1	0	0	0	0	3	0	2	2	1	0	4	1	1	2	2	0	0	0	3	2	1	0	0	0	0
Dlgap1_6	87	207	118	118	184	100	149	165	305	113	191	106	91	302	164	27	134	128	130	97	122	698	165	33	77	82	114	114	167	120	118	138	252	101	214	68	67	167	182	53	113	149	148	144	84	779	112	94	262
Dlgap1_7	11	104	16	46	62	62	63	62	0	17	120	50	28	52	45	0	36	15	16	30	49	0	11	7	0	27	15	35	4	64	27	8	0	7	75	45	14	17	35	5	16	9	19	75	29	0	9	26	79
Dlgap1_8	93	267	121	123	245	236	208	219	45	139	240	181	145	457	167	0	195	199	174	77	218	24	231	55	46	90	79	109	176	175	152	108	17	69	222	93	67	216	147	7	132	157	139	173	74	53	133	92	245
Dlx1_1	71	175	164	83	204	166	77	180	369	158	207	208	74	131	138	17	169	208	113	90	147	435	236	61	44	70	109	97	153	59	74	125	182	88	141	44	56	72	100	4	105	145	72	137	57	112	90	64	88
Dlx1_2	35	102	63	62	76	73	48	76	9	27	124	105	30	69	111	0	93	88	48	46	103	20	130	31	12	32	53	66	54	53	45	60	10	58	62	38	28	34	67	3	34	71	49	88	29	53	69	35	46
Dlx1_3	6	17	11	10	13	13	11	15	26	8	21	3	4	26	14	0	18	22	7	8	23	5	16	4	0	5	2	11	7	8	8	20	8	1	15	10	4	14	6	0	10	5	8	15	5	4	16	5	10
Dlx1_4	30	386	174	131	220	291	120	284	78	155	414	297	74	222	333	5	217	281	241	140	277	55	287	111	0	105	81	82	36	170	43	9	42	44	293	103	61	61	172	6	98	137	119	284	73	63	36	135	170
Dlx1_5	220	688	390	324	651	701	281	530	350	415	749	511	178	460	654	20	604	730	395	296	689	52	769	191	78	222	214	306	438	313	202	328	31	246	577	224	140	195	360	2	348	401	290	516	144	138	347	198	344
Fn1_2	1	6	1	10	2	9	2	5	0	5	8	1	7	10	4	0	3	0	9	0	7	0	2	1	1	3	1	2	0	5	4	3	0	4	9	1	2	3	9	0	1	8	4	10	0	0	1	4	4
Fn1_3	0	16	10	12	7	3	8	12	0	7	9	13	13	7	5	0	3	0	12	9	12	11	8	2	0	8	1	18	7	10	4	10	12	21	12	13	7	5	9	0	4	9	6	13	5	0	0	5	1
Fn1_5	181	543	466	415	324	272	206	384	1059	674	394	203	389	246	400	32	292	227	558	201	453	3997	333	78	267	260	303	488	429	390	270	331	832	1181	655	162	134	165	611	189	360	334	578	513	220	2254	415	268	693
Fn1_7	0	2	0	2	0	0	2	2	0	0	2	0	4	0	0	0	0	0	2	1	0	0	0	2	0	0	0	0	0	2	0	0	0	1	3	0	2	0	0	0	0	0	1	4	0	0	0	0	0
Fos_2	16	5	2	5	0	8	33	7	0	8	5	3	202	24	4	0	11	6	149	0	9	6	4	2	2	0	3	3	1	1	2	0	0	9	0	0	4	4	2	0	3	0	5	1	1	0	0	0	5
Fos_4	0	0	0	0	0	0	0	0	0	0	0	0	0	0	0	0	0	0	0	0	0	0	0	0	0	0	0	0	0	0	0	0	0	0	0	0	0	0	0	0	0	0	0	0	0	0	0	0	0
Fos_5	0	0	0	0	0	0	0	0	0	0	0	0	0	0	0	0	0	0	0	0	0	0	0	0	0	0	0	0	0	0	0	0	0	0	0	0	0	0	0	0	0	0	0	0	0	0	0	0	0
Gabrg2_1	7	72	13	19	19	41	37	89	0	14	61	54	2	32	30	0	25	14	19	19	38	1	4	12	5	22	3	19	0	63	28	0	0	6	99	51	14	16	25	0	11	6	12	82	16	0	0	16	46
Gabrg2_2	3	143	48	42	74	91	33	91	1	14	141	119	12	58	57	0	46	28	26	18	62	0	42	11	1	62	17	12	9	77	24	1	6	3	142	61	32	15	61	0	54	43	56	134	24	9	4	43	128
Gabrg2_3	3	9	2	0	9	5	8	11	0	0	15	0	0	11	8	0	4	2	3	10	5	0	6	0	1	1	1	4	14	7	10	1	3	0	16	5	6	18	5	0	2	5	15	4	1	3	1	6	12
Gabrg2_4	61	213	77	47	182	89	86	143	67	51	146	99	40	245	76	5	87	131	83	71	70	0	142	17	45	75	63	96	161	122	94	93	3	77	245	77	66	150	108	0	114	105	121	249	58	30	120	59	136
Gabrg2_6	0	9	1	3	2	0	0	5	17	0	10	1	2	1	0	0	4	0	1	0	0	0	0	0	0	1	1	0	0	21	1	0	0	0	3	9	1	1	2	0	4	1	3	13	0	0	0	2	0
Gabrg2_5	2	8	4	3	3	3	3	0	0	2	4	3	1	2	4	0	0	5	1	4	0	0	4	2	0	2	1	0	1	6	1	0	0	0	8	4	0	1	1	0	4	1	3	17	4	8	0	3	3
Gabrg2_7	20	76	35	29	38	48	14	46	31	11	71	18	6	26	28	0	54	48	12	16	45	0	42	3	24	28	29	28	50	28	35	74	23	29	69	32	17	22	35	0	38	47	29	73	19	7	43	29	34
Gabrg2_8	27	109	32	17	60	33	22	48	60	24	78	32	19	29	42	0	39	44	39	20	35	50	48	10	40	44	33	34	62	51	35	51	97	45	85	26	25	31	53	21	54	45	69	77	26	57	30	24	75
Gad2_1	12	92	29	35	62	91	49	76	5	67	78	58	30	48	64	0	22	33	54	52	83	0	78	6	0	37	23	25	19	20	6	7	15	28	79	25	30	15	49	0	25	29	42	78	18	11	7	28	71
Gad2_2	5	16	9	11	10	15	6	10	0	4	24	6	4	11	7	0	4	14	10	8	9	0	4	13	0	11	1	1	5	11	4	0	0	4	14	5	3	3	3	0	3	6	6	20	5	0	8	3	10
Gad2_3	13	36	24	14	38	25	24	41	23	29	41	16	21	28	46	0	28	21	52	24	23	4	41	10	4	11	13	21	28	28	18	11	3	16	42	13	9	17	26	1	26	19	31	36	9	5	27	12	38
Gad2_4	41	109	57	85	90	103	78	72	166	121	137	62	44	72	89	0	42	66	114	73	111	160	127	37	35	40	42	67	84	49	37	70	116	48	104	42	30	28	67	9	48	79	70	120	27	30	82	43	51
Gad2_5	5	57	16	28	24	22	32	61	0	10	50	27	13	33	22	0	13	7	10	16	43	0	7	2	0	17	5	9	1	8	26	4	0	5	27	23	7	14	20	0	10	16	12	27	14	0	6	23	20
Gfap_1	8	26	12	36	15	18	26	20	24	43	10	9	4	15	15	0	21	31	58	7	10	171	22	3	2	3	10	12	14	8	3	2	19	29	9	5	8	2	21	6	4	5	13	11	2	0	19	3	33
Gfap_2	2	4	1	10	3	7	3	0	6	12	0	4	0	5	1	0	5	6	8	0	0	41	0	0	0	0	2	0	2	0	0	3	0	7	0	1	1	1	2	0	0	1	0	0	0	0	0	2	0
Gfap_3	439	705	332	1061	295	835	735	570	930	1769	508	722	161	632	696	39	618	1902	1227	371	773	11776	894	237	106	231	301	362	321	365	226	397	277	1104	293	184	165	180	484	378	152	369	249	317	162	2425	220	193	997
Gsn_1	1	6	1	5	0	3	5	1	0	3	3	5	1	1	3	0	0	9	7	0	3	31	0	5	0	1	3	9	8	4	5	3	8	14	17	5	5	2	5	0	3	5	6	8	5	14	0	4	10
Gsn_2	0	0	0	0	0	0	0	0	0	5	0	0	0	0	0	0	0	0	0	0	0	0	0	0	0	0	0	0	0	0	0	0	0	2	0	0	0	1	2	0	0	0	0	0	0	0	0	0	0
Gsn_3	3	16	3	20	4	3	15	17	11	25	7	7	5	5	14	0	3	0	14	3	12	6	7	2	0	7	1	7	1	22	8	0	0	13	16	13	5	2	17	0	7	13	7	6	2	9	2	4	27
Gsn_4	0	0	2	4	0	0	1	0	0	0	0	0	0	0	0	1	0	0	1	0	1	8	0	0	2	0	0	1	0	0	2	0	0	5	0	1	0	0	1	18	0	0	0	0	1	13	0	2	0
Gsn_5	0	0	0	0	0	0	0	0	0	0	0	0	0	2	0	0	0	0	0	0	0	7	0	0	0	0	0	0	0	0	0	0	0	0	0	0	0	1	0	0	0	0	0	0	0	0	0	0	0
Gsta4_1	0	31	7	46	3	25	40	10	0	65	15	17	88	8	7	0	8	16	43	3	13	33	9	6	1	12	4	13	1	29	7	0	0	16	26	37	20	0	10	0	6	11	30	9	4	9	0	10	29
Gsta4_2	9	68	13	108	21	40	62	20	12	58	22	25	98	61	13	0	10	24	75	16	16	17	9	10	9	29	10	77	14	24	75	24	0	73	45	33	37	31	51	1	15	27	53	34	13	13	12	17	29
Gsta4_6	3	2	0	9	1	0	4	0	0	13	2	2	14	5	0	4	2	3	16	2	1	0	6	4	0	3	2	6	0	2	4	0	6	21	7	1	1	0	1	0	6	2	7	11	0	3	5	0	4
Hmox1_3	0	0	2	19	6	5	14	11	0	12	1	7	253	5	3	5	2	5	22	3	13	0	5	1	3	2	3	4	0	8	3	3	0	44	5	1	15	1	3	0	0	2	19	4	3	16	0	7	21
Hpca_1	504	1299	1190	960	1474	1198	710	1256	696	582	1894	1506	541	783	914	14	1196	947	567	736	1438	216	1563	485	501	551	1250	876	1298	904	927	981	176	565	1839	1062	483	508	1350	30	809	1809	1023	1111	843	293	1687	1020	1506
Hpca_2	34	205	75	65	56	231	102	197	53	78	297	213	51	189	150	1	58	52	88	100	112	38	93	86	12	54	40	49	20	221	71	78	36	29	280	156	17	69	116	10	66	109	69	127	75	39	60	112	119
Hpca_4	0	14	6	6	2	10	2	6	0	6	15	11	9	2	10	0	4	7	3	1	1	0	4	3	0	3	3	0	0	8	5	0	0	1	15	4	1	0	3	0	3	6	1	8	0	0	0	7	3
Hspg2_1	43	72	99	118	32	32	86	32	109	224	20	64	69	96	47	22	47	39	126	36	179	1433	34	30	72	37	49	134	42	25	93	44	107	437	50	26	34	36	121	152	28	47	179	35	50	1488	28	35	128
Hspg2_2	0	1	1	1	0	0	2	0	0	6	0	0	1	2	0	0	0	0	2	1	4	8	0	0	0	0	0	1	0	0	2	0	0	8	1	0	0	0	1	0	0	1	1	0	1	0	0	0	2
Hspg2_3	37	76	46	123	21	40	102	63	284	284	33	35	71	101	83	14	38	45	204	31	119	1468	33	28	78	40	38	160	35	38	79	67	140	552	95	26	33	39	97	77	26	41	180	94	59	931	52	36	107
Hspg2_4	0	6	2	6	1	2	0	1	15	12	3	1	3	1	0	0	0	2	1	1	2	26	5	2	8	2	1	7	1	4	4	1	0	8	6	2	1	3	1	0	1	0	8	16	0	22	0	0	7
Hspg2_6	3	6	1	20	3	5	7	0	11	16	1	2	6	7	2	0	6	6	37	0	4	94	0	1	1	5	2	7	5	1	6	9	3	54	3	1	2	2	5	0	0	2	11	11	5	38	3	2	7
Kcnma1_1	0	56	4	8	26	59	7	22	4	12	51	40	6	40	27	0	15	23	15	13	13	0	13	18	0	8	5	0	8	24	4	0	2	2	42	14	4	11	8	0	21	12	12	27	5	0	0	12	9
Kcnma1_4	343	1008	506	458	1187	653	358	741	1370	512	842	618	311	502	608	6	591	744	530	424	608	1222	842	225	433	442	542	588	1129	611	529	582	945	560	1000	372	397	315	728	24	643	718	747	768	294	412	568	436	1323
Kcnma1_5	0	0	0	0	0	0	0	0	0	0	2	0	0	1	0	0	0	0	0	0	0	1	0	0	0	0	0	0	0	0	1	0	0	0	0	1	1	0	1	0	0	0	0	0	0	0	0	0	0
Kcnma1_6	0	2	1	0	0	0	1	0	0	0	0	3	0	0	0	0	0	0	0	0	3	0	0	0	0	0	0	0	0	0	0	0	0	0	1	0	1	0	1	0	0	0	1	0	0	0	0	0	0
Kcnma1_8	100	376	125	212	222	320	197	472	316	122	386	391	78	241	126	0	136	137	103	128	301	107	164	67	64	136	78	215	211	238	252	277	93	117	401	237	82	191	180	0	138	136	109	258	125	61	148	113	396
Kcnma1_9	4	42	19	27	47	23	13	21	0	25	50	54	11	19	11	0	23	29	28	34	20	0	29	9	0	16	12	16	19	28	12	5	0	22	25	23	7	16	12	9	19	28	23	30	3	0	15	20	20
Klf7_1	26	353	77	83	203	259	82	211	7	117	305	209	99	143	206	1	192	166	206	86	161	14	161	114	2	121	32	56	25	201	54	17	4	59	265	90	41	43	112	7	85	83	105	176	40	31	21	109	75
Klf7_2	30	218	132	107	252	160	59	221	492	148	263	196	125	170	198	0	197	286	143	102	220	400	262	72	79	70	121	94	243	128	96	141	252	138	246	85	74	82	156	16	136	182	108	160	67	167	156	72	122
Klf7_3	45	270	98	125	259	394	86	178	606	269	270	239	190	358	188	0	178	285	340	116	160	785	352	119	72	122	58	83	272	211	85	124	205	174	247	108	68	166	130	13	141	181	122	210	45	160	192	100	136
Klf7_4	16	145	129	71	175	149	58	146	3	130	181	143	144	140	146	0	172	198	113	79	137	3	189	74	5	49	44	60	26	110	48	27	7	34	147	78	53	49	101	8	96	142	108	94	23	26	54	53	82
Klf7_6	35	146	95	67	166	144	32	111	407	66	144	140	80	153	139	25	132	143	102	98	113	478	167	51	38	50	82	59	167	60	65	96	264	84	181	51	53	61	118	103	116	139	94	96	45	513	136	54	132
Lnpep_2	0	2	0	0	0	0	0	1	0	1	0	0	1	0	0	0	0	0	0	0	0	0	0	0	0	0	0	0	0	0	0	0	0	0	0	1	0	0	0	0	0	0	0	0	0	0	0	0	0
Lnpep_3	10	18	9	11	17	16	9	21	0	16	8	33	12	10	19	0	10	13	21	9	11	0	22	4	0	9	10	9	7	15	3	6	0	7	23	3	3	7	17	0	7	16	14	19	4	7	4	9	17
Lnpep_4	0	10	1	3	1	3	3	6	0	4	6	12	10	5	6	0	2	2	2	5	1	0	0	3	0	4	0	0	0	3	0	0	0	0	3	1	0	0	0	0	1	1	2	1	0	0	0	0	3
Lnpep_5	0	2	2	3	1	2	3	7	0	15	2	5	8	8	2	0	1	1	8	6	4	0	4	1	0	2	1	4	2	4	4	0	0	1	0	4	3	5	3	0	5	4	1	0	4	0	0	5	13
Lnpep_6	0	0	0	0	0	0	0	0	0	0	0	0	0	0	0	0	0	0	0	0	0	0	0	0	0	0	0	0	0	0	0	0	0	0	0	0	0	0	0	0	0	0	0	0	0	0	0	0	0
Lnpep_7	0	25	11	16	7	23	17	29	0	23	33	30	29	17	10	0	5	8	22	12	13	0	5	12	0	6	0	1	1	5	2	0	0	8	27	10	9	1	8	0	9	6	10	20	2	0	0	8	9
Lnpep_8	0	0	0	0	0	0	0	4	0	0	0	0	1	2	0	0	0	0	0	0	0	0	0	0	0	1	0	0	0	0	0	0	0	0	0	0	0	0	0	0	0	0	0	0	0	0	0	0	0
Lnpep_9	3	9	5	2	7	13	6	17	0	14	12	18	16	13	18	0	18	2	13	0	6	0	8	4	0	1	1	2	1	9	4	2	0	6	6	2	3	6	5	0	4	5	4	7	1	0	1	4	3
Lss_2	0	0	0	0	0	0	0	0	0	0	0	0	0	0	0	0	0	0	0	0	0	0	0	0	0	0	0	0	0	0	0	0	0	0	0	0	0	0	0	0	0	0	0	0	0	0	0	0	0
Lss_3	3	40	5	42	32	28	70	61	20	41	34	20	83	29	21	0	6	8	33	13	28	1	8	14	0	12	15	38	6	21	23	12	0	15	29	23	13	10	24	0	5	5	9	36	11	0	3	16	34
Lss_4	14	31	22	37	39	36	59	31	0	53	47	26	66	79	38	0	41	17	68	15	27	17	49	11	4	14	22	26	24	33	36	8	2	18	33	16	26	37	38	0	20	30	42	57	9	14	18	25	34
Lss_5	17	57	42	73	69	30	76	74	42	67	79	40	98	68	28	7	48	28	118	34	32	33	69	9	16	27	46	53	60	44	34	24	0	46	59	29	27	67	42	0	41	53	51	48	32	7	47	29	107
Lss_6	0	0	0	0	0	0	0	0	0	0	0	0	0	0	0	0	0	0	0	0	0	0	0	0	0	0	0	0	0	0	0	0	0	0	0	0	0	0	0	0	0	0	0	0	0	0	0	0	0
Lss_7	244	331	137	453	419	370	434	278	140	700	325	216	897	240	150	3	213	243	719	140	210	112	269	93	99	107	141	290	277	323	263	126	27	203	352	174	194	128	270	4	199	229	356	325	95	97	164	133	386
Luc_PC_1	0	0	2	0	0	0	1	0	0	0	0	0	1	0	3	0	0	0	0	0	0	0	2	0	0	0	0	0	0	0	0	0	0	0	0	0	0	0	0	0	0	0	0	0	0	0	0	0	0
Luc_PC_2	0	118	10	44	17	59	48	64	0	36	48	42	100	64	50	0	6	14	43	18	43	15	27	13	0	33	5	10	2	22	8	14	0	8	49	36	11	18	26	0	7	8	4	76	13	17	0	7	12
Luc_PC_4	1	18	8	7	4	9	1	8	35	10	10	4	16	10	12	0	3	22	5	6	10	15	6	18	9	5	2	1	14	3	3	13	0	8	9	7	1	6	10	0	2	4	4	6	0	5	9	4	2
Luc_PC_5	26	234	51	82	99	83	49	80	148	101	143	69	209	159	194	20	73	191	128	58	178	346	108	52	24	91	42	48	175	38	40	149	110	127	129	41	34	83	111	4	32	64	61	164	38	213	82	43	55
Mdga1_1	43	302	86	75	316	314	85	283	234	77	325	255	53	314	144	0	102	180	111	116	242	325	184	110	68	85	66	105	221	183	225	187	239	83	261	112	63	177	140	3	98	98	72	168	83	273	91	94	184
Mdga1_2	9	66	32	12	51	52	25	57	69	25	72	92	33	89	33	0	66	66	40	29	62	25	65	35	21	23	19	22	50	41	41	26	5	42	29	26	20	56	20	1	42	31	25	62	17	37	48	17	39
Mdga1_3	16	30	23	13	47	35	17	34	70	8	47	22	6	29	38	0	23	42	15	29	32	40	33	19	13	15	19	23	29	16	18	21	24	17	44	21	12	13	23	0	39	34	21	29	15	10	14	21	29
Mdga1_4	2	41	9	17	16	37	3	20	0	12	31	30	2	22	28	0	17	22	9	11	31	0	17	16	0	13	2	2	5	12	5	8	0	1	16	5	9	4	3	0	11	12	7	20	4	0	4	13	6
Mdga1_5	14	41	18	13	77	73	14	46	63	12	43	35	7	46	39	0	43	55	14	17	21	36	52	21	2	23	13	7	63	35	15	37	51	3	38	23	17	15	15	0	34	26	18	33	16	0	38	12	22
Mecp2_1	147	293	161	140	269	263	146	203	404	228	264	181	330	224	203	10	308	486	250	123	225	522	347	69	105	107	110	123	219	146	111	126	170	161	190	106	88	93	134	21	145	188	152	181	83	74	149	97	285
Mecp2_2	13	22	20	12	15	26	14	12	23	18	37	32	34	15	40	0	26	64	21	18	29	7	45	11	8	13	16	8	18	17	11	16	1	7	37	17	6	8	25	0	12	21	9	16	7	9	14	8	16
Mecp2_3	6	53	20	7	34	51	22	33	0	11	99	52	44	98	55	0	25	41	43	22	37	4	46	16	0	31	9	4	6	30	21	0	0	1	48	28	15	19	22	0	14	27	10	54	13	0	3	22	32
Mecp2_4	0	0	0	0	0	0	0	1	0	0	2	0	0	0	1	0	0	0	1	0	0	0	0	0	0	0	0	0	0	0	0	0	0	0	1	2	0	0	0	0	0	0	0	0	0	0	0	0	0
Mecp2_5	13	64	35	20	75	59	25	40	72	22	64	56	54	44	45	0	55	82	52	18	36	33	60	12	6	15	18	13	64	25	13	34	30	19	60	11	11	15	34	3	28	33	19	29	5	3	25	26	17
Mecp2_6	30	98	45	29	64	79	34	56	54	56	100	59	78	72	76	8	53	67	88	46	62	122	69	12	7	43	27	23	40	38	26	28	30	24	38	28	9	25	41	0	28	34	35	48	7	22	37	25	34
Mecp2_7	0	2	1	0	1	0	1	0	0	3	2	0	2	4	0	0	0	6	0	0	0	0	3	0	0	1	1	3	1	1	0	0	0	1	4	2	0	1	0	0	0	3	0	0	0	0	0	1	0
Mecp2_8	112	355	224	137	489	299	202	345	626	261	359	337	361	321	332	11	386	531	308	154	306	321	436	81	97	134	159	126	415	199	155	175	188	164	317	119	108	117	245	20	260	278	157	200	102	81	261	107	285
Mecp2_9	4	15	3	5	7	10	2	6	4	2	6	11	8	4	2	0	4	9	4	4	8	0	6	0	1	2	0	3	6	7	2	2	0	2	0	2	0	1	3	0	2	6	2	1	0	0	0	4	2
Nrxn1_1	20	428	119	186	271	403	205	334	20	182	428	295	188	237	247	8	207	309	180	161	242	35	241	98	1	149	55	67	46	227	67	5	2	18	268	192	68	42	97	3	129	122	97	277	48	16	18	96	173
Nrxn1_2	34	188	62	79	206	221	74	166	38	91	180	187	114	139	132	0	182	201	120	76	166	2	157	59	18	47	52	45	105	94	52	72	1	48	170	56	29	66	79	18	92	111	59	81	42	17	52	73	92
Nrxn1_4	11	105	27	42	37	118	55	75	0	40	95	94	24	66	89	1	53	32	66	68	77	9	77	49	4	31	6	25	4	71	16	4	9	2	88	69	8	21	41	1	33	32	30	74	19	10	21	47	17
Nrxn1_5	5	49	21	13	40	77	20	42	21	32	93	25	26	34	36	0	17	45	40	19	28	17	35	41	3	23	15	6	26	30	9	12	10	10	48	11	10	13	21	4	19	10	12	14	4	4	11	18	17
Pdlim2_1	0	0	0	1	0	0	0	0	0	0	0	0	0	0	0	0	0	0	0	0	1	3	3	0	1	3	0	0	0	0	0	0	0	2	0	0	1	0	0	3	0	0	1	0	0	0	0	0	3
Pdlim2_2	5	11	18	29	3	0	14	7	12	78	1	5	1	1	7	0	0	3	29	0	11	107	10	0	17	10	9	46	3	8	16	22	22	168	7	17	14	6	28	11	5	4	42	3	13	57	8	9	45
Pdlim2_3	2	4	9	11	1	4	3	2	11	18	1	1	3	0	10	0	2	3	19	0	3	48	2	2	9	3	4	12	2	3	6	2	0	60	2	2	3	0	7	0	1	3	8	5	4	19	4	3	17
Pdlim2_4	0	0	0	0	0	0	0	0	0	0	0	0	0	0	0	0	0	0	0	0	0	0	0	0	0	0	0	0	0	0	0	0	0	0	0	0	0	0	0	0	0	0	0	0	0	0	0	0	0
Psmd4_1	420	1058	497	643	1449	1025	627	740	1526	1217	882	782	2912	687	911	76	812	1157	1341	513	870	6355	1114	330	294	385	400	464	1077	503	429	497	1207	644	775	330	310	277	515	268	494	511	508	646	276	2437	437	308	757
Psmd4_2	56	238	127	177	250	177	175	142	458	359	200	99	959	175	238	27	166	311	384	79	132	1745	249	107	76	61	91	95	205	97	70	89	195	173	137	52	69	73	125	11	113	110	118	171	52	246	85	68	227
Psmd4_4	425	1034	627	700	1383	960	649	759	1888	1062	989	818	2841	1130	932	89	970	1249	1298	482	818	6706	1304	285	266	371	482	426	1095	533	374	484	1148	670	864	350	304	358	597	117	514	566	531	687	258	2186	515	349	1010
Rbfox1_1	7	68	32	33	53	47	11	47	39	50	43	20	15	27	13	0	17	26	24	13	10	38	35	11	8	28	25	36	72	34	35	30	11	34	46	22	22	31	30	0	31	43	37	81	17	13	24	25	56
Rbfox1_2	30	185	85	95	161	118	50	130	13	79	165	66	40	77	71	6	65	68	50	84	80	3	127	17	12	76	96	104	31	86	100	49	26	82	174	70	62	45	132	0	99	104	133	178	67	50	103	57	212
Rbfox1_3	7	295	104	172	91	171	78	236	33	165	247	188	74	159	147	0	75	68	81	99	74	42	113	40	7	126	47	59	41	154	68	13	103	24	323	104	95	35	121	2	128	118	132	277	25	90	10	112	240
Rbfox1_4	0	39	1	9	5	12	1	6	18	7	24	24	1	1	21	0	2	2	8	1	0	0	5	11	1	8	0	1	2	16	0	0	1	2	24	30	10	0	3	0	6	11	7	5	0	12	0	11	2
Rbfox1_5	18	215	36	85	50	67	68	184	0	51	139	81	21	79	98	0	18	15	29	76	74	0	53	23	1	72	29	62	3	84	76	22	0	20	209	76	23	51	110	0	35	66	53	165	54	33	21	82	135
Rbfox3_1	2	17	4	1	14	13	1	4	6	7	22	5	2	5	5	0	2	11	6	8	6	1	6	1	4	3	5	5	9	6	5	3	0	8	15	4	5	5	6	0	6	9	6	12	2	0	2	8	9
Rbfox3_2	287	1509	692	702	1165	1203	413	1156	220	617	1433	1215	197	656	733	3	638	640	410	449	797	62	794	390	207	591	456	827	813	1109	642	687	59	643	1607	883	383	508	1011	22	719	954	797	1242	458	311	726	694	1106
Rbfox3_3	645	2609	1407	1239	3114	1773	762	2109	2841	1020	2513	1966	291	1035	1175	34	1205	1073	847	1018	1445	2311	2073	420	930	1011	1417	1585	3326	1459	1360	1606	1728	1243	2612	1207	898	894	1706	101	1673	1972	1840	2328	982	762	1650	1077	2881
Rest_1	0	0	2	2	0	0	1	0	0	5	2	0	4	0	3	0	1	0	1	6	2	0	5	0	0	1	0	0	1	2	0	0	0	1	0	0	0	0	0	0	1	1	0	0	0	0	0	0	3
Rest_2	0	0	0	0	0	0	0	0	0	0	0	0	0	0	0	0	0	0	0	0	0	0	0	0	0	0	0	0	0	0	0	0	0	0	0	0	0	0	0	0	0	0	0	0	0	0	0	0	0
Rest_3	14	11	6	19	22	32	10	11	7	28	13	16	42	26	9	9	18	52	31	12	13	69	11	7	11	3	7	13	13	5	1	6	20	18	4	5	9	10	4	0	6	7	7	8	3	1	4	0	9
Rest_4	0	9	0	3	1	0	8	3	0	0	5	4	12	3	2	0	2	6	8	1	0	0	6	0	0	0	0	0	0	3	0	0	0	0	0	3	0	0	0	0	1	0	0	0	0	0	0	2	3
Rgs13_2	0	0	0	0	0	0	0	0	0	0	0	0	0	0	0	0	0	0	0	0	0	0	0	0	0	0	0	0	0	0	0	0	0	0	0	0	0	0	0	0	0	0	0	0	0	0	0	0	0
Rgs13_3	0	1	0	0	0	0	0	0	0	0	0	0	2	0	0	0	0	0	0	0	0	0	0	0	0	0	0	0	1	0	0	0	0	0	0	2	0	0	0	0	0	0	0	0	1	0	0	0	0
Rgs13_4	0	0	1	0	0	0	0	0	0	0	0	0	0	1	0	0	0	0	0	0	0	0	0	0	0	0	0	0	0	0	0	3	0	0	0	0	0	1	0	0	1	0	0	0	1	0	0	0	0
Rgs13_6	0	0	0	2	3	0	4	0	0	0	0	0	1	1	1	0	0	3	0	0	1	0	0	0	5	3	2	4	11	8	5	5	0	0	3	6	2	2	1	0	6	10	5	12	7	0	14	3	10
Rgs2_3	0	11	11	5	18	11	6	7	28	13	25	14	9	12	13	0	6	20	7	7	4	43	15	1	1	10	14	4	11	8	6	3	20	3	9	5	2	3	16	0	3	3	7	7	2	5	11	4	3
Rgs2_4	37	140	83	31	141	138	47	129	40	72	127	144	82	109	100	7	97	160	84	60	135	6	125	45	14	61	88	58	77	111	47	101	9	38	132	88	18	68	109	0	102	131	44	117	68	46	114	64	72
Rnase4_2	0	0	0	0	0	0	0	0	0	0	1	0	0	0	0	0	0	0	0	0	0	0	0	0	0	0	0	0	0	0	0	0	0	0	0	0	0	0	0	0	0	0	1	0	0	0	0	0	0
Rnase4_3	0	0	0	0	0	0	0	0	0	0	0	0	0	0	0	0	0	0	0	0	0	0	0	0	0	0	0	0	0	0	0	0	0	0	0	0	0	0	0	0	0	2	0	2	0	0	0	0	0
Rnase4_4	0	11	3	10	0	1	1	3	0	6	0	1	0	0	5	0	3	1	6	7	5	0	2	6	3	7	1	8	4	4	7	3	0	8	7	5	4	4	14	0	4	10	13	14	1	0	2	2	6
Robo2_1	194	1071	420	667	384	1283	465	1152	461	651	1619	1580	293	483	1142	2	756	845	544	577	1056	162	761	457	154	388	150	469	223	802	275	360	69	250	1186	696	135	149	447	21	296	377	398	966	241	74	205	455	569
Robo2_2	285	1080	580	405	1107	853	363	846	1789	396	1137	858	264	888	941	36	1018	1271	607	530	862	2760	1244	238	305	443	408	430	1173	517	426	607	1566	323	1010	313	222	414	764	173	573	760	565	778	334	2416	697	445	717
Robo2_3	71	226	145	100	219	181	122	189	397	105	255	198	76	426	248	7	217	303	122	91	223	367	344	68	65	93	130	94	226	113	151	160	189	103	216	83	59	188	160	1	147	173	149	200	73	137	166	100	238
Robo2_4	54	211	108	99	239	100	66	134	300	104	179	153	51	180	154	5	217	194	163	68	150	93	355	53	56	62	81	69	186	79	83	122	49	69	193	57	51	65	93	4	127	91	101	175	46	41	98	64	202
Robo2_5	34	221	137	96	223	141	72	195	14	88	237	214	83	143	189	0	200	248	90	59	231	14	208	42	15	83	62	93	104	130	81	68	11	69	157	69	41	51	101	27	99	99	90	153	61	27	84	70	182
Sdha_1	1471	4881	2792	2653	6670	3407	1991	3589	5260	3180	3822	3324	3072	3146	3269	173	3880	4409	2744	2070	3648	3499	5101	964	1269	2010	2814	2668	6264	2089	1906	3210	2726	3563	4041	2195	1807	1929	3369	293	3461	3658	2255	4203	1906	1351	3394	1588	3798
Sdha_2	323	1043	499	476	849	838	485	716	1556	604	977	558	517	1155	833	3	729	767	782	523	735	2539	993	239	230	449	480	422	832	498	423	676	1010	561	955	294	205	734	831	90	528	663	521	915	293	516	643	417	745
Sdha_5	92	341	129	184	236	218	201	251	113	194	318	208	204	441	259	5	191	171	217	118	197	48	221	65	50	127	103	115	230	141	128	154	16	145	281	131	76	282	190	9	160	169	118	243	84	35	162	86	156
Sdha_6	10	20	2	22	16	12	18	20	2	12	17	3	21	11	11	0	17	7	19	4	14	88	21	2	5	8	4	21	17	12	7	14	6	17	24	9	11	8	21	0	11	7	9	9	6	0	7	16	30
Sla_1	6	264	67	30	174	96	5	163	15	12	170	136	3	98	31	0	16	20	16	57	47	0	41	22	3	155	85	84	62	196	114	52	0	70	351	121	49	219	141	3	155	110	123	224	91	20	87	83	167
Sla_2	65	1254	357	181	438	531	64	1029	100	71	988	550	6	149	156	2	82	85	23	341	186	10	347	107	93	529	455	571	223	894	529	398	46	354	1643	605	150	384	1001	32	505	694	623	1484	418	188	494	630	909
Sla_3	0	32	1	0	0	0	0	3	0	0	6	3	0	3	0	0	0	0	0	0	1	0	0	1	0	3	0	0	0	2	6	0	0	0	3	5	3	0	2	0	1	3	7	21	0	3	0	0	5
Sla_5	2	55	14	9	29	11	3	23	0	1	41	16	0	10	13	0	4	5	0	14	2	11	4	5	2	8	10	21	18	23	18	16	16	18	63	49	16	13	32	0	22	25	16	53	11	17	23	24	25
Spock3_1	33	204	57	58	118	140	96	140	44	52	138	93	53	233	93	0	90	78	106	68	131	9	105	15	4	66	36	67	62	88	62	34	10	25	175	46	34	109	86	0	82	51	77	175	35	13	55	47	92
Spock3_2	6	16	8	21	16	17	5	26	8	2	35	10	10	11	2	0	26	17	10	3	10	0	13	4	2	7	5	10	8	16	5	3	0	8	14	10	1	9	19	0	7	8	6	30	3	4	2	9	7
Spock3_3	0	1	0	4	1	7	0	1	0	3	3	9	0	0	0	0	0	0	0	0	0	0	4	0	0	0	0	0	1	5	0	0	0	0	5	0	0	0	0	0	1	1	0	4	0	0	0	0	0
Spock3_5	12	45	17	17	30	20	20	48	7	24	39	18	6	30	23	0	15	19	25	16	31	0	49	9	6	20	20	31	31	20	16	22	3	12	33	15	8	18	36	0	27	34	24	27	27	16	30	20	32
Syt1_2	4	48	17	29	54	60	32	44	41	22	45	63	28	59	48	0	37	68	42	16	47	25	88	15	8	11	26	12	58	35	18	21	5	21	54	26	14	28	32	0	23	37	9	25	7	3	26	33	31
Syt1_3	62	403	131	136	143	249	186	298	1	117	671	258	98	222	301	0	223	140	109	183	328	1	233	98	0	139	80	95	13	178	127	28	0	24	354	200	56	64	219	11	93	137	147	326	91	33	42	145	145
Syt1_4	60	349	119	126	221	308	160	261	17	112	393	300	115	183	266	0	198	195	200	148	268	0	263	114	19	100	58	98	90	176	95	130	14	48	337	161	49	87	148	4	103	151	111	289	83	28	96	136	131
Syt1_5	57	490	167	148	288	298	228	347	31	139	513	348	130	312	469	3	338	375	316	198	290	5	468	76	0	125	87	67	37	219	106	20	12	40	375	182	71	85	200	3	191	203	158	266	105	51	75	141	136
Syt1_6	9	46	9	16	13	33	21	32	6	5	57	22	8	53	13	0	32	8	17	6	27	0	56	7	9	14	13	4	6	16	11	2	0	13	29	19	4	20	11	0	19	17	12	20	11	1	19	8	26
Tbp_1	28	58	27	30	62	33	46	56	26	66	38	34	146	53	36	1	53	65	58	18	38	102	77	11	11	19	17	30	67	23	15	31	30	41	34	8	33	27	27	1	38	44	39	49	16	18	31	21	64
Tbp_2	36	109	51	50	88	55	39	60	79	68	96	50	114	80	54	4	90	110	76	32	67	135	98	29	36	27	41	36	74	38	46	51	35	72	72	24	24	34	51	7	59	47	42	65	28	57	31	14	78
Tbp_3	17	60	14	25	42	60	15	44	0	37	78	32	101	33	38	0	41	35	56	37	38	9	45	10	4	30	11	26	8	16	25	8	0	24	40	15	14	17	49	0	19	24	21	43	9	0	13	15	50
Tbp_4	3	8	2	4	5	6	4	13	0	9	3	13	12	6	6	0	4	15	6	0	14	0	0	6	0	2	4	0	2	3	0	0	0	3	2	3	2	4	9	0	3	1	9	11	0	0	2	2	2
Tbp_6	0	156	29	58	12	81	59	81	0	72	105	66	129	31	71	0	44	24	55	44	28	22	27	14	0	48	5	5	4	91	5	7	33	0	86	35	21	1	26	0	32	15	20	43	2	13	0	38	30
Thbs1_1	9	26	16	22	8	5	16	12	42	74	5	8	15	18	14	0	2	6	79	0	18	22	11	3	14	17	7	43	11	14	29	6	0	163	29	2	11	5	22	12	11	4	48	10	4	30	5	9	27
Thbs1_2	0	2	3	9	2	0	5	0	0	27	0	4	5	1	4	0	0	0	10	0	3	2	0	0	0	1	2	3	1	0	7	2	0	19	1	3	2	1	8	8	7	1	6	6	1	8	1	1	10
Thbs1_3	0	10	0	7	1	0	1	0	0	11	0	1	2	2	3	0	0	1	8	0	9	0	0	0	0	0	0	1	2	6	2	4	0	9	3	0	3	0	1	0	0	0	0	4	2	0	6	1	6
Thbs1_4	85	134	137	242	60	66	165	68	62	438	43	94	76	67	85	0	25	46	326	29	160	101	23	18	55	80	53	247	53	89	114	33	42	827	119	40	92	23	177	38	50	41	212	148	88	192	47	40	304
Thbs1_6	92	271	213	464	46	108	295	119	6	499	71	116	127	113	263	17	71	60	402	68	293	100	64	56	29	134	92	401	13	111	163	9	9	838	206	84	100	34	458	75	55	114	396	238	139	327	136	161	401
Top1_1	207	764	416	448	1005	723	417	635	234	580	790	598	891	873	566	11	847	739	619	417	658	108	1092	161	86	244	288	256	627	336	231	296	55	326	555	264	128	329	367	19	443	385	242	515	251	79	488	199	475
Top1_2	0	0	0	0	0	1	0	0	0	0	0	0	0	0	0	0	0	0	0	0	0	0	0	0	0	0	0	0	0	0	0	0	0	0	0	0	0	0	0	0	0	0	0	0	0	0	0	1	0
Top1_3	41	165	56	66	146	156	105	130	78	92	163	112	161	286	117	0	110	144	162	65	128	70	138	54	23	48	43	53	88	59	44	73	40	58	104	33	27	96	71	18	52	87	56	73	34	16	61	47	95
Top1_5	0	0	0	0	0	1	4	0	0	0	0	0	1	0	1	0	0	0	0	0	0	0	0	1	0	1	0	0	0	0	1	0	0	0	0	0	0	0	0	0	1	0	0	0	1	0	0	0	0
Top2a_1	6	41	22	6	25	13	16	16	0	26	21	19	21	22	23	0	35	44	42	5	46	15	7	8	8	15	13	15	19	10	14	9	0	60	19	11	10	8	11	0	9	7	22	22	9	26	25	13	36
Top2a_2	0	7	4	1	2	0	4	10	0	5	3	10	7	3	11	1	0	4	1	1	4	0	0	2	0	4	2	2	1	1	2	0	0	3	7	2	0	2	1	0	2	1	1	8	0	0	1	5	11
Top2a_4	0	27	6	8	3	14	11	3	0	9	18	21	1	10	29	0	11	8	14	6	17	0	5	5	0	6	1	4	0	11	4	0	0	1	7	1	5	0	5	1	3	7	9	17	0	0	2	4	6
Trem2_1	0	0	0	0	0	0	0	1	0	0	0	0	0	0	0	0	0	0	0	0	2	0	0	0	0	3	0	0	0	0	0	0	8	0	0	1	0	0	0	0	0	1	0	0	1	4	2	0	0
Trem2_2	0	2	0	0	5	7	4	0	1	4	1	8	2	0	0	0	1	0	3	0	3	0	2	0	0	9	0	0	4	14	3	4	0	4	0	6	1	9	5	0	9	17	8	12	2	1	1	7	3
Trem2_4	0	1	0	0	0	1	0	0	0	0	0	2	0	0	0	0	0	0	0	0	0	0	0	0	0	1	0	0	0	0	0	0	0	0	0	0	0	1	0	0	0	2	1	0	0	11	0	1	0
Txrnd1_10	14	73	23	76	36	68	83	44	0	124	63	77	299	48	54	11	55	26	128	37	47	42	42	11	0	36	15	18	4	52	18	4	3	31	58	19	30	12	34	6	17	25	75	80	9	22	9	40	43
Txrnd1_2	2	24	5	12	8	14	10	9	0	20	7	11	93	5	13	0	0	15	30	4	18	0	2	7	0	4	0	3	0	8	6	0	0	3	7	3	4	2	5	0	2	9	6	9	6	0	5	1	15
Txrnd1_3	187	608	337	650	267	537	709	454	46	916	689	501	2102	756	703	19	428	415	1168	316	596	79	615	169	66	173	145	400	83	319	283	154	3	654	534	256	167	250	423	30	213	335	503	544	158	232	210	255	305
Txrnd1_6	7	46	22	82	9	46	60	64	9	56	38	73	178	16	64	0	30	13	82	21	43	10	25	11	0	18	6	6	1	19	5	2	0	6	56	27	14	1	23	5	6	14	51	56	9	23	0	22	40
Txrnd1_8	17	37	15	41	29	32	17	28	49	82	45	29	264	30	53	4	38	63	110	9	37	250	38	19	14	29	10	30	28	22	20	14	26	56	31	8	10	13	13	3	18	29	40	29	9	15	14	14	24
Txrnd1_9	5	4	3	9	8	6	15	4	0	26	3	14	44	9	4	0	7	3	25	6	0	0	7	1	2	3	4	1	3	8	3	0	4	16	4	2	3	3	8	0	1	1	3	4	3	0	8	0	9
Ube3a_2	90	387	176	165	397	372	149	295	89	326	411	295	439	395	296	1	336	462	347	192	257	16	495	87	35	162	124	131	210	230	112	165	45	208	343	125	72	128	203	12	208	188	119	290	101	19	239	109	166
Ube3a_3	80	304	139	110	376	221	114	186	99	216	344	173	308	223	191	16	272	312	239	138	215	56	354	55	43	109	87	88	268	119	71	102	24	108	215	70	63	74	152	21	150	127	130	193	60	44	85	67	156
Ube3a_4	0	7	3	2	6	2	1	6	0	7	0	2	7	12	13	0	10	9	6	6	6	0	7	0	0	3	1	1	2	13	0	3	0	1	1	1	0	5	0	0	0	6	0	4	1	0	0	3	8
Ube3a_6	16	204	46	75	181	152	84	130	3	94	179	114	173	330	111	0	145	125	154	80	117	18	114	37	6	53	43	43	48	102	49	42	18	39	159	46	25	102	76	0	84	61	40	126	28	12	67	33	48
Vgf_1	0	0	0	0	0	0	0	0	0	0	0	0	1	0	0	1	0	0	4	0	0	0	0	0	0	1	1	0	0	0	0	2	0	0	0	0	0	0	0	0	0	1	0	0	0	0	0	0	3
Vgf_2	0	1	1	0	1	0	0	4	0	0	0	0	5	0	0	0	0	0	2	0	0	0	0	0	0	0	0	0	0	0	0	0	0	0	0	0	0	0	0	0	0	0	1	0	0	0	0	1	1
Vgf_4	4	48	20	29	6	55	125	50	20	58	33	77	378	19	26	0	14	2	106	11	47	21	11	13	0	22	4	26	4	44	18	3	29	34	67	35	19	3	22	9	11	7	40	67	6	18	1	27	50
Vgf_5	0	0	0	0	0	0	0	0	0	0	0	0	1	0	0	0	0	0	0	0	0	0	0	0	0	0	0	0	0	0	0	0	0	0	0	0	0	0	0	0	0	0	0	0	0	0	0	0	0
Xist_2	709	5295	2719	3	1	6	1889	3609	323	7	5	7	3622	4745	3818	4	3	6	2068	1690	3448	7	7	7	83	1653	1623	1	3	4	1609	649	524	4	6	0	1784	1886	2985	37	4	8	1908	2900	1308	2	1	2	3846
Xist_3	402	1747	970	2	3	0	453	1334	2495	0	3	0	1316	1031	1329	2	2	0	1271	649	1208	0	1	4	332	568	409	0	0	1	452	827	1276	0	1	0	342	552	959	1	0	0	707	1339	281	0	0	3	538
Xist_4	0	21	2	0	0	0	3	10	0	0	0	0	18	11	17	0	0	0	10	3	8	0	0	0	0	1	1	0	0	0	0	1	0	0	0	0	3	0	2	0	0	0	7	10	0	0	0	0	3
Xist_5	12	125	17	0	0	0	55	117	0	0	0	0	81	64	64	0	0	0	57	36	81	0	0	0	0	36	6	0	0	0	37	9	0	0	0	0	23	32	19	0	0	0	24	81	18	0	0	0	35
[truncated: 5,000 more columns]
