# Supplementary material for: High-throughput screening and classification of chemicals and their effects on neuronal gene expression using RASL-seq
Source: Sci Rep. 2019 Mar 14;9:4529. doi: 10.1038/s41598-019-39016-5 (PMC6418307; doi:10.1038/s41598-019-39016-5)
Supplement: Supplementary file 7 — Dataset 6 [file 41598_2019_39016_MOESM7_ESM.xlsx]

## Sheet: Sheet1
Chemical_concentration_sex	Concentration (μM)	Sex	Cluster Assignment	Chemical Type	Cell Health Score
Triphenyltin hydroxide_10uM_Female	10	Female	unclassified	fungicide	0.225866
Emamectin benzoate_10uM_Female	10	Female	unclassified	insecticide	0.216239
Bardoxalone-methyl_10uM_Female	10	Female	unclassified	NRF2 activator	0.0830849
Azoxystrobin + Chlorothalonil_10uM_Male	10	Male	unclassified	Mitochondrial inhibitor + fungicide	0.0635938
Fluazinam_10uM_Male	10	Male	Cluster 2	fungicide	0.0394338
Trifloxystrobin_10uM_Male	10	Male	Cluster 2	fungicide	0.0357327
Pyraclostrobin + Boscalid_0.1uM_Female	0.1	Female	Cluster 2	Mitochondrial inhibitor + fungicide	0.0345739
Triphenyltin hydroxide_1uM_Female	1	Female	unclassified	fungicide	0.029283
Azoxystrobin + Chlorothalonil_10uM_Female	10	Female	unclassified	Mitochondrial inhibitor + fungicide	0.0278775
Fluazinam_10uM_Female	10	Female	Cluster 2	fungicide	0.0250655
Abamectin_10uM_Male	10	Male	unclassified	insecticide	0.0240236
Kresoxim methyl + Boscalid_10uM_Male	10	Male	Cluster 2	Mitochondrial inhibitor + fungicide	0.0239657
Pyridaben_0.01uM_Female	0.01	Female	Cluster 2	insecticide	0.0222048
Pyraclostrobin + Boscalid_1uM_Female	1	Female	Cluster 2	Mitochondrial inhibitor + fungicide	0.0199179
Trifloxystrobin_10uM_Female	10	Female	Cluster 2	fungicide	0.0198117
Rotenone_0.1uM_Female	0.1	Female	Cluster 2	insecticide	0.0194273
Rotenone_1uM_Female	1	Female	Cluster 2	insecticide	0.0191973
Sodium arsenite_10uM_Female	10	Female	unclassified	herbicide	0.0183807
Fenpyroximate (Z,E)_0.1uM_Male	0.1	Male	Cluster 2	insecticide	0.0183172
Rotenone_0.1uM_Male	0.1	Male	Cluster 2	insecticide	0.0181984
Fenpyroximate (Z,E)_1uM_Female	1	Female	Cluster 2	insecticide	0.0179931
Bardoxalone-methyl_1uM_Male	1	Male	unclassified	NRF2 activator	0.0179585
Pyraclostrobin + Boscalid_0.01uM_Female	0.01	Female	Cluster 2	Mitochondrial inhibitor + fungicide	0.0178928
Kresoxim methyl_10uM_Female	10	Female	Cluster 2	Mitochondrial inhibitor	0.0168655
Fenazaquin_0.01uM_Male	0.01	Male	Cluster 2	Mitochondrial inhibitor	0.0167891
Rotenone_10uM_Female	10	Female	Cluster 2	insecticide	0.0164975
Trifloxystrobin_0.1uM_Male	0.1	Male	Cluster 2	fungicide	0.0163201
Pyridaben_0.1uM_Female	0.1	Female	Cluster 2	insecticide	0.0152373
Fenpyroximate (Z,E)_0.01uM_Female	0.01	Female	Cluster 2	insecticide	0.0148719
Pyraclostrobin_10uM_Female	10	Female	Cluster 2	fungicide	0.0146894
Fenazaquin_1uM_Female	1	Female	Cluster 2	Mitochondrial inhibitor	0.0145956
Vincristine_0.1uM_Female	0.1	Female	Cluster 2	Microtubule destabilizer	0.0145779
Pyraclostrobin_0.01uM_Male	0.01	Male	Cluster 2	fungicide	0.0144306
Sodium arsenite_10uM_Male	10	Male	unclassified	herbicide	0.0141794
Fenazaquin_10uM_Female	10	Female	Cluster 2	Mitochondrial inhibitor	0.0140769
Trifloxystrobin_1uM_Male	1	Male	Cluster 2	fungicide	0.0140294
Pyridaben_0.01uM_Male	0.01	Male	Cluster 2	insecticide	0.0136303
Fluoxastrobin_10uM_Female	10	Female	Cluster 2	fungicide	0.0136059
Trifloxystrobin_0.01uM_Male	0.01	Male	Cluster 2	fungicide	0.0134304
Rotenone_0.01uM_Female	0.01	Female	Cluster 2	insecticide	0.0132754
Rotenone_0.01uM_Male	0.01	Male	Cluster 2	insecticide	0.013245
Triphenyltin hydroxide_1uM_Male	1	Male	unclassified	fungicide	0.013201
Bardoxalone-methyl_1uM_Female	1	Female	unclassified	NRF2 activator	0.0128958
Fenpyroximate (Z,E)_0.01uM_Male	0.01	Male	Cluster 2	insecticide	0.0125842
Pyridaben_10uM_Male	10	Male	Cluster 2	insecticide	0.0121582
Fenazaquin_10uM_Male	10	Male	Cluster 2	Mitochondrial inhibitor	0.0121194
Pyraclostrobin_10uM_Male	10	Male	Cluster 2	fungicide	0.0116922
Rotenone_1uM_Male	1	Male	Cluster 2	insecticide	0.0116103
Kresoxim methyl + Boscalid_10uM_Female	10	Female	Cluster 2	Mitochondrial inhibitor + fungicide	0.011572
Pyraclostrobin + Boscalid_10uM_Female	10	Female	Cluster 2	Mitochondrial inhibitor + fungicide	0.011537
Pyraclostrobin_1uM_Male	1	Male	Cluster 2	fungicide	0.011471
Pyridaben_1uM_Female	1	Female	Cluster 2	insecticide	0.0111945
Fenpyroximate (Z,E)_10uM_Male	10	Male	Cluster 2	insecticide	0.0111744
Vincristine_0.01uM_Female	0.01	Female	Cluster 2	Microtubule destabilizer	0.0108857
Fenpyroximate (Z,E)_0.1uM_Female	0.1	Female	Cluster 2	insecticide	0.0107616
Vincristine_0.01uM_Male	0.01	Male	Cluster 2	Microtubule destabilizer	0.0107503
Pyridaben_1uM_Male	1	Male	Cluster 2	insecticide	0.0106212
Tebufenpyrad_1uM_Female	1	Female	Cluster 2	insecticide	0.0106044
Fenazaquin_0.1uM_Male	0.1	Male	Cluster 2	Mitochondrial inhibitor	0.0105027
Pyraclostrobin_1uM_Female	1	Female	Cluster 2	fungicide	0.0103466
Pyraclostrobin_0.1uM_Male	0.1	Male	Cluster 2	fungicide	0.0101843
Fenpyroximate (Z,E)_10uM_Female	10	Female	Cluster 2	insecticide	0.0100795
Vincristine_1uM_Male	1	Male	Cluster 2	Microtubule destabilizer	0.00958622
Pyridaben_10uM_Female	10	Female	Cluster 2	insecticide	0.00949625
Rotenone_10uM_Male	10	Male	Cluster 2	insecticide	0.00947238
Tebufenpyrad_0.1uM_Female	0.1	Female	Cluster 2	insecticide	0.009467
Pyraclostrobin + Boscalid_0.1uM_Male	0.1	Male	Cluster 2	Mitochondrial inhibitor + fungicide	0.00930105
Fenazaquin_1uM_Male	1	Male	Cluster 2	Mitochondrial inhibitor	0.00924574
Pyridaben_0.1uM_Male	0.1	Male	Cluster 2	insecticide	0.0090812
Pyraclostrobin + Boscalid_10uM_Male	10	Male	Cluster 2	Mitochondrial inhibitor + fungicide	0.00903204
Niclosamide_10uM_Male	10	Male	Cluster 1	molluscicide, unassigned	0.00859665
Flavopiridol_1uM_Female	1	Female	unclassified	Transcription elongation inhibitor	0.00853081
Pyraclostrobin_0.1uM_Female	0.1	Female	Cluster 2	fungicide	0.00825467
Fenpyroximate (Z,E)_1uM_Male	1	Male	Cluster 2	insecticide	0.0081349
Flavopiridol_10uM_Female	10	Female	unclassified	Transcription elongation inhibitor	0.00808534
Azoxystrobin_10uM_Female	10	Female	Cluster 2	fungicide	0.00807291
Vincristine_0.1uM_Male	0.1	Male	Cluster 2	Microtubule destabilizer	0.00780363
Vincristine_10uM_Female	10	Female	Cluster 2	Microtubule destabilizer	0.00772684
Bardoxalone-methyl_0.01uM_Male	0.01	Male	unclassified	NRF2 activator	0.00745997
Propargite_10uM_Female	10	Female	unclassified	insecticide	0.00744445
Topotecan_10uM_Male	10	Male	Cluster 5	Top1 inhibitor	0.00724514
Abamectin_10uM_Female	10	Female	unclassified	insecticide	0.00711569
Fenazaquin_0.1uM_Female	0.1	Female	Cluster 2	Mitochondrial inhibitor	0.00699262
Fluoxastrobin_10uM_Male	10	Male	Cluster 2	fungicide	0.00695766
Flavopiridol_10uM_Male	10	Male	unclassified	Transcription elongation inhibitor	0.00681076
Trifloxystrobin_1uM_Female	1	Female	Cluster 2	fungicide	0.00665001
Tebufenpyrad_10uM_Female	10	Female	Cluster 2	insecticide	0.00641483
Puromycin_1uM_Female	1	Female	Cluster 1	Tdp1 inhibitor	0.0062684
Puromycin_10uM_Male	10	Male	Cluster 1	Tdp1 inhibitor	0.00619835
Tebufenpyrad_1uM_Male	1	Male	Cluster 2	insecticide	0.0061418
Triphenyltin hydroxide_0.01uM_Male	0.01	Male	unclassified	fungicide	0.00611881
Kresoxim methyl_10uM_Male	10	Male	Cluster 2	Mitochondrial inhibitor	0.00608974
Bardoxalone-methyl_0.1uM_Male	0.1	Male	unclassified	NRF2 activator	0.00598661
Zoxamide_10uM_Male	10	Male	unclassified	fungicide	0.00584416
Pyraclostrobin + Boscalid_1uM_Male	1	Male	Cluster 2	Mitochondrial inhibitor + fungicide	0.00583805
Vincristine_1uM_Female	1	Female	Cluster 2	Microtubule destabilizer	0.00573104
Propargite_10uM_Male	10	Male	unclassified	insecticide	0.00532554
Trifloxystrobin_0.1uM_Female	0.1	Female	Cluster 2	fungicide	0.00529265
MG132_10uM_Female	10	Female	Cluster 1	Proteasome inhibitor	0.00517241
Flavopiridol_1uM_Male	1	Male	unclassified	Transcription elongation inhibitor	0.00514992
Diquat dibromide monohydrate_10uM_Female	10	Female	Cluster 2	herbicide	0.00506301
Pyraclostrobin_0.01uM_Female	0.01	Female	Cluster 2	fungicide	0.00497314
Milbemectin (mixture of 70% Milbemcin A4, 30% Milbemycin A3)_10uM_Female	10	Female	unclassified	insecticide	0.00476191
Tebufenpyrad_10uM_Male	10	Male	Cluster 2	insecticide	0.00434609
Tebufenpyrad_0.01uM_Male	0.01	Male	Cluster 2	insecticide	0.00432938
Vincristine_10uM_Male	10	Male	Cluster 2	Microtubule destabilizer	0.00409091
Diphenylamine_0.01uM_Male	0.01	Male	Cluster 2	fungicide, plant growth regulator, insecticide	0.00405663
Azoxystrobin_10uM_Male	10	Male	Cluster 2	fungicide	0.00400304
Milbemectin (mixture of 70% Milbemcin A4, 30% Milbemycin A3)_10uM_Male	10	Male	unclassified	insecticide	0.00399186
Difenzoquat metilsulfate_10uM_Female	10	Female	Cluster 2	herbicide	0.00397576
MG132_0.1uM_Female	0.1	Female	Cluster 1	Proteasome inhibitor	0.00396498
Chlorothalonil_10uM_Female	10	Female	unclassified	fungicide	0.00395647
MG132_1uM_Female	1	Female	Cluster 1	Proteasome inhibitor	0.00393724
Puromycin_1uM_Male	1	Male	Cluster 1	Tdp1 inhibitor	0.00375854
Tebufenpyrad_0.1uM_Male	0.1	Male	Cluster 2	insecticide	0.00373814
Napropamide_0.01uM_Male	0.01	Male	unclassified	herbicide	0.00355725
Azoxystrobin + Chlorothalonil_0.01uM_Male	0.01	Male	unclassified	Mitochondrial inhibitor + fungicide	0.00354251
Triphenyltin hydroxide_0.1uM_Male	0.1	Male	unclassified	fungicide	0.00347647
MG132_10uM_Male	10	Male	Cluster 1	Proteasome inhibitor	0.00334466
DNQX_10uM_Male	10	Male	unclassified	Selective non-NMDA antagonist	0.00332126
NSC725776_0.01uM_Female	0.01	Female	Cluster 5	Top1 inhibitor	0.00324219
Diquat dibromide monohydrate_10uM_Male	10	Male	Cluster 2	herbicide	0.00307828
Azoxystrobin + Chlorothalonil_1uM_Male	1	Male	unclassified	Mitochondrial inhibitor + fungicide	0.00307751
Myxothiazol_10uM_Male	10	Male	Cluster 2	Mitochondrial inhibitor	0.00304878
Niclosamide_10uM_Female	10	Female	Cluster 1	molluscicide, unassigned	0.00302242
Nitrapyrin_10uM_Female	10	Female	unclassified	bactericide	0.00284053
Propoxycarbazone-sodium_0.01uM_Male	0.01	Male	Cluster 2	herbicide	0.00271594
Daminozide_0.1uM_Male	0.1	Male	unclassified	herbicide	0.00266846
PFOA_1uM_Female	1	Female	unclassified	fluorosurfactant	0.00266753
Triphenyltin hydroxide_0.01uM_Female	0.01	Female	unclassified	fungicide	0.00264282
Hexaconazole_10uM_Female	10	Female	unclassified	fungicide	0.00258945
Myxothiazol_10uM_Female	10	Female	Cluster 2	Mitochondrial inhibitor	0.00257709
P7C3-A20_10uM_Male	10	Male	unclassified	NAMPT activator	0.0025558
Trifloxystrobin_0.01uM_Female	0.01	Female	Cluster 2	fungicide	0.00253111
Fenamidone_10uM_Female	10	Female	Cluster 2	fungicide	0.00244263
Chlorothalonil_10uM_Male	10	Male	unclassified	fungicide	0.00240548
Pyraflufen-ethyl_10uM_Male	10	Male	unclassified	herbicide	0.00239486
Mevinphos_10uM_Male	10	Male	unclassified	acaricide	0.0023518
NSC725776_10uM_Female	10	Female	Cluster 5	Top1 inhibitor	0.00234367
Famoxadone_10uM_Female	10	Female	unclassified	fungicide	0.00229223
Myxothiazol_0.01uM_Female	0.01	Female	Cluster 2	Mitochondrial inhibitor	0.0022852
Fipronil_10uM_Female	10	Female	unclassified	insecticide	0.00226162
Fipronil_10uM_Male	10	Male	unclassified	insecticide	0.00225907
Fluazifop-butyl_10uM_Male	10	Male	unclassified	herbicide	0.00225578
MG132_0.1uM_Male	0.1	Male	Cluster 1	Proteasome inhibitor	0.0022419
Methyl isothiocyanate_0.1uM_Female	0.1	Female	unclassified	metabolite, explosives/weapons/fumigant/insecticide	0.00222164
Bardoxalone-methyl_0.1uM_Female	0.1	Female	unclassified	NRF2 activator	0.00221333
Ethephon_0.1uM_Female	0.1	Female	unclassified	herbicide	0.00218994
Fluoxastrobin_0.01uM_Male	0.01	Male	Cluster 2	fungicide	0.00218359
Dimethenamid_10uM_Male	10	Male	unclassified	herbicide	0.00216673
Fenazaquin_0.01uM_Female	0.01	Female	Cluster 2	Mitochondrial inhibitor	0.00215205
Cyproconazole_0.1uM_Female	0.1	Female	unclassified	fungicide	0.00209867
Triphenyltin hydroxide_0.1uM_Female	0.1	Female	unclassified	fungicide	0.00209792
Acetamiprid_10uM_Female	10	Female	unclassified	insecticide	0.00208106
NSC725776_0.01uM_Male	0.01	Male	Cluster 5	Top1 inhibitor	0.00204108
Vorinostat (SAHA)_10uM_Male	10	Male	unclassified	HDAC inhibitor	0.00203797
NSC725776_0.1uM_Female	0.1	Female	Cluster 5	Top1 inhibitor	0.00200356
Topotecan_0.1uM_Female	0.1	Female	Cluster 5	Top1 inhibitor	0.0019968
Bentazone_1uM_Female	1	Female	unclassified	herbicide	0.00199544
Flavopiridol_0.1uM_Female	0.1	Female	unclassified	Transcription elongation inhibitor	0.00198216
Imazalil_10uM_Female	10	Female	unclassified	fungicide	0.00197322
Pyraclostrobin + Boscalid_0.01uM_Male	0.01	Male	Cluster 2	Mitochondrial inhibitor + fungicide	0.00196956
Fenoxycarb_0.1uM_Female	0.1	Female	unclassified	insecticide	0.00196709
Myxothiazol_0.1uM_Female	0.1	Female	Cluster 2	Mitochondrial inhibitor	0.00196651
Clopyralid_0.1uM_Female	0.1	Female	unclassified	herbicide	0.00196532
Dithiopyr_1uM_Female	1	Female	unclassified	herbicide	0.00195491
2,2-Bis(4-hydroxyphenyl)-1,1,1-trichloroethane_10uM_Female	10	Female	unclassified	metabolite of methoxychlor	0.00194621
Pyraflufen-ethyl_0.1uM_Female	0.1	Female	unclassified	herbicide	0.00194015
5-azacytidine_10uM_Male	10	Male	unclassified	DNA methyltransferase inhibitor	0.00193798
MG132_0.01uM_Female	0.01	Female	Cluster 1	Proteasome inhibitor	0.00189957
Fenamidone_10uM_Male	10	Male	Cluster 2	fungicide	0.00184413
Profenofos_10uM_Female	10	Female	unclassified	insecticide	0.00184322
Coumaphos_0.1uM_Female	0.1	Female	unclassified	insecticide	0.00181876
NSC725776_10uM_Male	10	Male	Cluster 5	Top1 inhibitor	0.00180389
CHIR99021 (CT99021)_0.01uM_Male	0.01	Male	unclassified	GSK3b inhibitor; Wnt pathway activator	0.00180361
Alachlor_10uM_Male	10	Male	unclassified	herbicide	0.00178593
Folpet_0.1uM_Female	0.1	Female	unclassified	fungicide	0.00175799
Methidathion_0.1uM_Female	0.1	Female	unclassified	insecticide	0.00174879
Myclobutanil_10uM_Male	10	Male	Cluster 2	fungicide	0.00173841
Kresoxim methyl_1uM_Male	1	Male	Cluster 2	Mitochondrial inhibitor	0.00173448
Piperonyl butoxide_0.1uM_Female	0.1	Female	unclassified	pesticide synergist	0.00173367
Dithiopyr_10uM_Female	10	Female	unclassified	herbicide	0.00172466
Indoxacarb_10uM_Female	10	Female	unclassified	insecticide	0.00171394
Malaoxon_0.1uM_Female	0.1	Female	unclassified	metabolite of malathion	0.00168946
Spiroxamine_10uM_Male	10	Male	unclassified	fungicide	0.00167936
Dimethenamid_0.1uM_Female	0.1	Female	unclassified	herbicide	0.00167829
Hexaconazole_10uM_Male	10	Male	unclassified	fungicide	0.00167802
Fenthion_0.1uM_Female	0.1	Female	unclassified	insecticide	0.00167257
Tralkoxydim_0.1uM_Female	0.1	Female	unclassified	herbicide	0.00167185
(+/-)JQ1_10uM_Female	10	Female	unclassified	BRD4 inhibitor	0.00167075
Isoxaben_0.1uM_Female	0.1	Female	unclassified	herbicide	0.00166647
NSC725776_0.1uM_Male	0.1	Male	Cluster 5	Top1 inhibitor	0.00166406
Tebufenozide_10uM_Female	10	Female	unclassified	insecticide	0.00165334
Paclobutrazol_0.01uM_Male	0.01	Male	unclassified	herbicide	0.0016482
MG132_0.01uM_Male	0.01	Male	Cluster 1	Proteasome inhibitor	0.00163798
Spirodiclofen_10uM_Male	10	Male	unclassified	insecticide	0.00162925
3-Iodo-2-propynyl-N-butylcarbamate_10uM_Female	10	Female	unclassified	microbicide	0.00162485
Flumetsulam_0.1uM_Male	0.1	Male	unclassified	herbicide	0.00162002
Lead (II) Nitrate_0.1uM_Male	0.1	Male	Cluster 2	matches and fireworks	0.00161742
Propamocarb hydrochloride_10uM_Female	10	Female	unclassified	insecticide	0.00161387
XAV939_0.1uM_Female	0.1	Female	unclassified	Tankyrase inhibitor; Wnt pathway inhibitor	0.00161257
Myxothiazol_0.1uM_Male	0.1	Male	Cluster 2	Mitochondrial inhibitor	0.00160721
Dicofol_10uM_Female	10	Female	unclassified	insecticide	0.00159853
Puromycin_10uM_Female	10	Female	Cluster 1	Tdp1 inhibitor	0.00159798
Thiabendazole_10uM_Female	10	Female	unclassified	fungicide	0.00159789
Clopyralid-olamine_0.1uM_Female	0.1	Female	unclassified	herbicide	0.00159479
Fluoxastrobin_1uM_Female	1	Female	Cluster 2	fungicide	0.00159381
NSC725776_1uM_Male	1	Male	Cluster 5	Top1 inhibitor	0.00158988
DRB (5,6 Dichlorobenzinhg)_10uM_Male	10	Male	unclassified	Transcription elongation inhibitor	0.00158545
Cinmethylin_0.1uM_Female	0.1	Female	unclassified	herbicide	0.00158475
Asulam_1uM_Female	1	Female	unclassified	herbicide	0.00158468
Cyromazine_10uM_Male	10	Male	unclassified	insecticide	0.00158068
Tebufenpyrad_0.01uM_Female	0.01	Female	Cluster 2	insecticide	0.00157871
Fludioxonil_0.1uM_Female	0.1	Female	unclassified	fungicide	0.00157214
Fluthiacet-methyl_10uM_Female	10	Female	unclassified	herbicide	0.001569
Scopolamine_10uM_Male	10	Male	unclassified	Cholinergic	0.00156476
Etridiazole_0.1uM_Female	0.1	Female	unclassified	fungicide	0.00156457
NSC725776_1uM_Female	1	Female	Cluster 5	Top1 inhibitor	0.00156265
Pirimiphos-methyl_10uM_Female	10	Female	unclassified	insecticide	0.00156072
Hexaconazole_0.1uM_Female	0.1	Female	unclassified	fungicide	0.00155204
Parathion_10uM_Female	10	Female	unclassified	insecticide	0.00155135
Curcumin_10uM_Male	10	Male	unclassified	curcuminoid of turmeric	0.00154283
Fluazinam_1uM_Female	1	Female	Cluster 2	fungicide	0.00153097
Flutolanil_0.1uM_Female	0.1	Female	unclassified	fungicide	0.00152791
Asulam_10uM_Female	10	Female	unclassified	herbicide	0.00152561
(+/-)JQ1_1uM_Male	1	Male	unclassified	BRD4 inhibitor	0.00152516
Propargite_1uM_Male	1	Male	unclassified	insecticide	0.00150659
Sulforaphane_10uM_Female	10	Female	unclassified	NRF2 activator	0.00150284
Triclopyr_0.1uM_Female	0.1	Female	unclassified	herbicide	0.00149942
Cyhalofop-butyl_0.1uM_Female	0.1	Female	unclassified	herbicide	0.00149222
Lactofen_10uM_Male	10	Male	unclassified	herbicide	0.00148627
Mesotrione_0.1uM_Female	0.1	Female	unclassified	herbicide	0.00148278
Propargite_0.1uM_Male	0.1	Male	unclassified	insecticide	0.00148123
Tefluthrin_10uM_Female	10	Female	unclassified	insecticide	0.00147971
Chlorpyrifos oxon_10uM_Female	10	Female	unclassified	metabolite	0.00147812
2,4-DB_10uM_Male	10	Male	unclassified	herbicide	0.00147451
Isoxaben_1uM_Female	1	Female	unclassified	herbicide	0.00147031
Zoxamide_10uM_Female	10	Female	unclassified	fungicide	0.00146969
Cycloate_10uM_Female	10	Female	unclassified	herbicide	0.0014679
Norflurazon_10uM_Female	10	Female	unclassified	herbicide	0.00145988
Butachlor_10uM_Female	10	Female	unclassified	herbicide	0.00145718
Aldicarb_0.1uM_Male	0.1	Male	unclassified	insecticide	0.00145604
Fosthiazate_0.1uM_Male	0.1	Male	unclassified	insecticide	0.00145271
Oxyfluorfen_0.01uM_Male	0.01	Male	unclassified	herbicide	0.00145118
Fluorodeoxy uridine (FdU)_10uM_Male	10	Male	unclassified	Antimitotic	0.00145104
Cypermethrin_10uM_Male	10	Male	unclassified	insecticide	0.00145006
Tefluthrin_0.1uM_Female	0.1	Female	unclassified	insecticide	0.00144509
Carbaryl_10uM_Female	10	Female	unclassified	insecticide	0.00144498
Triclosan_10uM_Female	10	Female	unclassified	fungicide	0.00144313
(+/-)JQ1_10uM_Male	10	Male	unclassified	BRD4 inhibitor	0.00143988
XAV939_1uM_Female	1	Female	unclassified	Tankyrase inhibitor; Wnt pathway inhibitor	0.00143787
Clothianidin_0.01uM_Female	0.01	Female	unclassified	insecticide	0.00143646
Thiobencarb_10uM_Female	10	Female	unclassified	herbicide	0.00143167
Methoxyfenozide_10uM_Female	10	Female	unclassified	insecticide	0.00142969
Dimethyl phthalate_0.1uM_Female	0.1	Female	unclassified	plasticizer	0.00142694
Captan_10uM_Female	10	Female	unclassified	fungicide	0.00142683
Dichlobenil_0.1uM_Female	0.1	Female	unclassified	herbicide	0.00142624
Imazethapyr_0.1uM_Female	0.1	Female	unclassified	herbicide	0.0014234
Amitraz_0.1uM_Male	0.1	Male	unclassified	insecticide	0.00142324
Metribuzin_0.1uM_Female	0.1	Female	unclassified	herbicide	0.00141756
Methomyl_10uM_Female	10	Female	unclassified	insecticide	0.00141319
Methidathion_10uM_Female	10	Female	unclassified	insecticide	0.00141141
Fluoxastrobin_1uM_Male	1	Male	Cluster 2	fungicide	0.00140688
Hexazinone_10uM_Female	10	Female	unclassified	herbicide	0.00140476
Spirodiclofen_0.1uM_Female	0.1	Female	unclassified	insecticide	0.00140449
Niclosamide_0.1uM_Male	0.1	Male	Cluster 1	molluscicide, unassigned	0.00140193
Valproic acid_1uM_Female	1	Female	unclassified	HDAC inhibitor	0.00140161
Imazethapyr_10uM_Female	10	Female	unclassified	herbicide	0.00139978
Tralkoxydim_10uM_Female	10	Female	unclassified	herbicide	0.00139925
Monocrotophos_1uM_Female	1	Female	unclassified	insecticide	0.00139248
Boric acid_10uM_Female	10	Female	unclassified	astringent	0.0013913
Terbacil_10uM_Female	10	Female	unclassified	herbicide	0.00139118
Azinphos-methyl_0.1uM_Female	0.1	Female	unclassified	insecticide	0.0013911
Endosulfan_10uM_Female	10	Female	unclassified	insecticide	0.00139061
N6-Cyclopentyl adenosine_0.1uM_Female	0.1	Female	unclassified	A1 adenosine receptor agonist	0.00138549
MG132_1uM_Male	1	Male	Cluster 1	Proteasome inhibitor	0.00137873
Spiroxamine_0.1uM_Female	0.1	Female	unclassified	fungicide	0.00137781
Thiazopyr_0.1uM_Female	0.1	Female	unclassified	herbicide	0.00137648
Trichlorfon_10uM_Female	10	Female	unclassified	insecticide	0.00137532
Sodium arsenite_1uM_Female	1	Female	unclassified	herbicide	0.00137521
Flumiclorac-pentyl_10uM_Female	10	Female	unclassified	herbicide	0.00137163
ICRF193_10uM_Female	10	Female	Cluster 5	Top2 inhibitor	0.0013695
Cyanazine_10uM_Female	10	Female	unclassified	herbicide	0.00136725
Cyclanilide_10uM_Male	10	Male	unclassified	herbicide	0.00136703
Tefluthrin_0.1uM_Male	0.1	Male	unclassified	insecticide	0.00136529
Dicamba_10uM_Female	10	Female	unclassified	herbicide	0.00135875
Genistein_10uM_Female	10	Female	unclassified	Estrogenic	0.00135775
Thiacloprid_10uM_Female	10	Female	unclassified	insecticide	0.00135732
Novaluron_1uM_Male	1	Male	unclassified	insecticide	0.001355
DNQX_0.1uM_Female	0.1	Female	unclassified	Selective non-NMDA antagonist	0.0013511
Ethephon_10uM_Female	10	Female	unclassified	herbicide	0.00134916
Pymetrozine_0.1uM_Female	0.1	Female	unclassified	insecticide	0.00134805
Daminozide_0.1uM_Female	0.1	Female	unclassified	herbicide	0.00134676
2,2-Bis(4-hydroxyphenyl)-1,1,1-trichloroethane_0.1uM_Female	0.1	Female	unclassified	metabolite of methoxychlor	0.0013461
Dichlorvos_10uM_Female	10	Female	unclassified	insecticide	0.00134564
Benfluralin_0.1uM_Female	0.1	Female	unclassified	herbicide	0.00134148
Curcumin_1uM_Male	1	Male	unclassified	curcuminoid of turmeric	0.0013407
Pendimethalin_10uM_Female	10	Female	unclassified	herbicide	0.00133737
Pyraflufen-ethyl_1uM_Female	1	Female	unclassified	herbicide	0.00133685
Acifluorfen_0.01uM_Male	0.01	Male	unclassified	herbicide	0.00133461
Dimethenamid_10uM_Female	10	Female	unclassified	herbicide	0.00132766
Propanil_10uM_Female	10	Female	unclassified	herbicide	0.00132687
Flutolanil_10uM_Female	10	Female	unclassified	fungicide	0.00132644
Diazinon_10uM_Female	10	Female	unclassified	insecticide	0.00132579
Ethoprop_10uM_Female	10	Female	unclassified	insecticide	0.00132505
Acetochlor_0.1uM_Female	0.1	Female	unclassified	herbicide	0.00132397
Monocrotophos_10uM_Female	10	Female	unclassified	insecticide	0.00132392
Propargite_0.1uM_Female	0.1	Female	unclassified	insecticide	0.00132365
Valproic acid_0.1uM_Female	0.1	Female	unclassified	HDAC inhibitor	0.00132313
17-beta-estradiol_0.1uM_Female	0.1	Female	unclassified	Estrogenic	0.00132034
Metam-sodium hydrate_1uM_Female	1	Female	unclassified	herbicide	0.00131998
Bromacil_0.1uM_Female	0.1	Female	unclassified	herbicide	0.00131832
Sulforaphane_0.1uM_Female	0.1	Female	unclassified	NRF2 activator	0.00131317
Cyclanilide_10uM_Female	10	Female	unclassified	herbicide	0.00131254
Myxothiazol_1uM_Female	1	Female	Cluster 2	Mitochondrial inhibitor	0.00131242
DRB (5,6 Dichlorobenzinhg)_0.1uM_Female	0.1	Female	unclassified	Transcription elongation inhibitor	0.00130851
Metolachlor_10uM_Female	10	Female	unclassified	herbicide	0.00130702
Formetanate hydrochloride_0.01uM_Female	0.01	Female	unclassified	insecticide	0.00130487
Oxadiazon_10uM_Female	10	Female	unclassified	herbicide	0.00130404
Tri-allate_0.01uM_Male	0.01	Male	unclassified	herbicide	0.00130336
Daminozide_10uM_Female	10	Female	unclassified	herbicide	0.00130312
Oxyfluorfen_10uM_Female	10	Female	unclassified	herbicide	0.00130289
Azoxystrobin + Chlorothalonil_0.1uM_Male	0.1	Male	unclassified	Mitochondrial inhibitor + fungicide	0.0013011
Imazapyr_0.1uM_Female	0.1	Female	unclassified	herbicide	0.00129809
Thiabendazole_0.1uM_Female	0.1	Female	unclassified	fungicide	0.00129472
Benfluralin_10uM_Female	10	Female	unclassified	herbicide	0.00129369
Thiazopyr_10uM_Female	10	Female	unclassified	herbicide	0.00129148
Metalaxyl_10uM_Female	10	Female	unclassified	fungicide	0.00128471
Diazoxon_10uM_Female	10	Female	unclassified	metabolite of diazinon	0.00128423
Carfentrazone-ethyl_10uM_Female	10	Female	unclassified	herbicide	0.00128383
Coumaphos_10uM_Female	10	Female	unclassified	insecticide	0.00128374
Tetramethrin_0.01uM_Male	0.01	Male	unclassified	insecticide	0.00128134
Butylate_0.01uM_Male	0.01	Male	unclassified	herbicide	0.00127953
Curcumin_1uM_Female	1	Female	unclassified	curcuminoid of turmeric	0.00127848
Propoxur_0.1uM_Female	0.1	Female	unclassified	insecticide	0.00127704
PFOA_0.1uM_Male	0.1	Male	unclassified	fluorosurfactant	0.00127634
3-Iodo-2-propynyl-N-butylcarbamate_0.1uM_Male	0.1	Male	unclassified	microbicide	0.00127619
Acetochlor_10uM_Female	10	Female	unclassified	herbicide	0.00127403
Cyromazine_10uM_Female	10	Female	unclassified	insecticide	0.00127269
Simazine_0.1uM_Female	0.1	Female	unclassified	herbicide	0.00126782
Amitraz_10uM_Female	10	Female	unclassified	insecticide	0.00126683
Fipronil_1uM_Female	1	Female	unclassified	insecticide	0.00126669
DRB (5,6 Dichlorobenzinhg)_10uM_Female	10	Female	unclassified	Transcription elongation inhibitor	0.00126612
Sulfentrazone_1uM_Female	1	Female	unclassified	herbicide	0.00126579
Cyanamide_0.1uM_Female	0.1	Female	unclassified	multipurpose agro and industrial reactant	0.00126431
Tebupirimfos_10uM_Female	10	Female	unclassified	insecticide	0.00126245
Tetraconazole_0.1uM_Female	0.1	Female	unclassified	fungicide	0.00126132
Indoxacarb_0.01uM_Female	0.01	Female	unclassified	insecticide	0.00125977
Dicloran_10uM_Female	10	Female	unclassified	fungicide	0.00125819
Trifloxysulfuron-sodium_0.1uM_Female	0.1	Female	unclassified	herbicide	0.00125806
Sodium Azide_1uM_Female	1	Female	unclassified	explosive trigger in airbags	0.00125793
Molinate_0.1uM_Female	0.1	Female	unclassified	herbicide	0.00125768
Azoxystrobin + Chlorothalonil_0.1uM_Female	0.1	Female	unclassified	Mitochondrial inhibitor + fungicide	0.00125406
MCPA_0.1uM_Female	0.1	Female	unclassified	herbicide	0.00125372
Butylate_0.1uM_Female	0.1	Female	unclassified	herbicide	0.00125313
XAV939_10uM_Female	10	Female	unclassified	Tankyrase inhibitor; Wnt pathway inhibitor	0.00125231
Spirodiclofen_10uM_Female	10	Female	unclassified	insecticide	0.00125099
Flumetsulam_1uM_Female	1	Female	unclassified	herbicide	0.00124975
Flumetralin_10uM_Female	10	Female	unclassified	herbicide	0.0012482
Vinclozolin_10uM_Female	10	Female	unclassified	fungicide	0.00124706
Thiodicarb_1uM_Female	1	Female	unclassified	insecticide	0.00124638
Aldicarb_10uM_Male	10	Male	unclassified	insecticide	0.00124585
Oxyfluorfen_0.1uM_Female	0.1	Female	unclassified	herbicide	0.00124558
Dichlorprop_10uM_Female	10	Female	unclassified	herbicide	0.0012437
2,2-Bis(4-hydroxyphenyl)-1,1,1-trichloroethane_0.01uM_Male	0.01	Male	unclassified	metabolite of methoxychlor	0.00124163
Metribuzin_0.1uM_Male	0.1	Male	unclassified	herbicide	0.00124145
DEET_10uM_Male	10	Male	unclassified	insect repellent	0.00123962
Ethalfluralin_10uM_Female	10	Female	unclassified	herbicide	0.0012393
Fluazifop-butyl_10uM_Female	10	Female	unclassified	herbicide	0.00123896
DNQX_10uM_Female	10	Female	unclassified	Selective non-NMDA antagonist	0.00123749
Azamethiphos_10uM_Female	10	Female	unclassified	insecticide	0.0012331
Cyclanilide_1uM_Male	1	Male	unclassified	herbicide	0.0012319
Imazaquin_10uM_Female	10	Female	unclassified	herbicide	0.00123077
Simazine_10uM_Female	10	Female	unclassified	herbicide	0.00123056
Propiconazole_0.1uM_Female	0.1	Female	unclassified	fungicide	0.00123019
2-Methoxyethanol_1uM_Female	1	Female	unclassified	solvent, protic solvent	0.0012296
Imazethapyr_0.1uM_Male	0.1	Male	unclassified	herbicide	0.00122813
Isoxaben_10uM_Female	10	Female	unclassified	herbicide	0.00122791
Taxol_0.1uM_Male	0.1	Male	unclassified	Microtubule stabilizer	0.00122634
Sulforaphane_0.1uM_Male	0.1	Male	unclassified	NRF2 activator	0.00122572
Fenamiphos_10uM_Female	10	Female	unclassified	insecticide	0.00122563
Mepiquat chloride_10uM_Female	10	Female	unclassified	herbicide	0.00122333
Cyprodinil_1uM_Female	1	Female	unclassified	fungicide	0.00122176
Fluazinam_0.01uM_Male	0.01	Male	Cluster 2	fungicide	0.00122018
Paclobutrazol_10uM_Female	10	Female	unclassified	herbicide	0.00121738
Pymetrozine_10uM_Female	10	Female	unclassified	insecticide	0.00121625
Dicamba_10uM_Male	10	Male	unclassified	herbicide	0.00121192
Acetamiprid_1uM_Female	1	Female	unclassified	insecticide	0.00121149
Dichlobenil_10uM_Female	10	Female	unclassified	herbicide	0.00121067
2-Phenoxyethanol_10uM_Female	10	Female	unclassified	antiinfective agent, central nervous system depressant	0.00120872
Dimethomorph_0.01uM_Male	0.01	Male	unclassified	fungicide	0.00120757
Topotecan_0.1uM_Male	0.1	Male	Cluster 5	Top1 inhibitor	0.00120446
Imazalil_0.1uM_Male	0.1	Male	unclassified	fungicide	0.00120155
NAPQI_1uM_Female	1	Female	unclassified	toxic byproduct of acetaminophen	0.00119883
Difenzoquat metilsulfate_10uM_Male	10	Male	Cluster 2	herbicide	0.00119852
Dithiopyr_10uM_Male	10	Male	unclassified	herbicide	0.00119726
Nitrapyrin_0.01uM_Male	0.01	Male	unclassified	bactericide	0.00119544
Clopyralid-olamine_10uM_Female	10	Female	unclassified	herbicide	0.0011912
Flutolanil_10uM_Male	10	Male	unclassified	fungicide	0.00119109
Naled_10uM_Female	10	Female	unclassified	insecticide	0.00118757
Acephate_10uM_Female	10	Female	unclassified	insecticide	0.00118472
Carfentrazone-ethyl_1uM_Male	1	Male	unclassified	herbicide	0.00118447
Niclosamide_0.01uM_Male	0.01	Male	Cluster 1	molluscicide, unassigned	0.00118312
Quinoxyfen_10uM_Female	10	Female	unclassified	herbicide	0.00118217
2,4-DB_0.1uM_Female	0.1	Female	unclassified	herbicide	0.00118207
Chlorpyrifos-methyl_10uM_Female	10	Female	unclassified	insecticide	0.00118201
Cyhalofop-butyl_1uM_Female	1	Female	unclassified	herbicide	0.00118189
Cypermethrin_0.01uM_Male	0.01	Male	unclassified	insecticide	0.0011816
Clothianidin_0.1uM_Female	0.1	Female	unclassified	insecticide	0.00118132
Molinate_1uM_Female	1	Female	unclassified	herbicide	0.0011793
Cyfluthrin_0.1uM_Male	0.1	Male	unclassified	insecticide	0.00117849
Captafol_10uM_Female	10	Female	unclassified	fungicide	0.00117661
Allethrin_10uM_Female	10	Female	unclassified	insecticide	0.0011764
Diazoxon_0.1uM_Male	0.1	Male	unclassified	metabolite of diazinon	0.00117633
Propamocarb hydrochloride_1uM_Female	1	Female	unclassified	insecticide	0.00117629
Thiamethoxam_10uM_Female	10	Female	unclassified	insecticide	0.00117585
Profenofos_0.01uM_Male	0.01	Male	unclassified	insecticide	0.00117566
Pirimicarb_10uM_Female	10	Female	unclassified	insecticide	0.00117414
2-Methoxyethanol_10uM_Female	10	Female	unclassified	solvent, protic solvent	0.00117177
Dibutyl phthalate_1uM_Female	1	Female	unclassified	plasticizer	0.00117153
Clopyralid_10uM_Female	10	Female	unclassified	herbicide	0.00117135
Tetraconazole_0.1uM_Male	0.1	Male	unclassified	fungicide	0.00117065
Dimethenamid_1uM_Female	1	Female	unclassified	herbicide	0.00116963
Chlorothalonil_1uM_Female	1	Female	unclassified	fungicide	0.00116927
Chlorpyrifos oxon_1uM_Male	1	Male	unclassified	metabolite	0.00116754
(+/-)JQ1_1uM_Female	1	Female	unclassified	BRD4 inhibitor	0.00116736
Fenoxycarb_10uM_Female	10	Female	unclassified	insecticide	0.00116723
Deisopropylatrazine_0.01uM_Male	0.01	Male	unclassified	bacterial xenobiotic metabolite	0.00116651
Carfentrazone-ethyl_1uM_Female	1	Female	unclassified	herbicide	0.00116553
Sodium Azide_0.1uM_Female	0.1	Female	unclassified	explosive trigger in airbags	0.00116446
Fenhexamid_1uM_Female	1	Female	unclassified	fungicide	0.00116416
Pyrimethanil_0.1uM_Female	0.1	Female	unclassified	fungicide	0.00116287
Alachlor_10uM_Female	10	Female	unclassified	herbicide	0.00116283
Ciprofloxacin_0.01uM_Male	0.01	Male	unclassified	fluoroquinolone Antibiotic	0.00116271
Cyfluthrin_1uM_Female	1	Female	unclassified	insecticide	0.0011626
Diazinon_1uM_Female	1	Female	unclassified	insecticide	0.00116174
Diquat dibromide monohydrate_0.1uM_Female	0.1	Female	Cluster 2	herbicide	0.00116097
Etoxazole_10uM_Female	10	Female	unclassified	insecticide	0.0011597
Oxamyl_10uM_Female	10	Female	unclassified	insecticide	0.00115861
2,4-Dichlorophenoxyacetic acid_10uM_Female	10	Female	unclassified	herbicide	0.00115641
Kresoxim methyl_1uM_Female	1	Female	Cluster 2	Mitochondrial inhibitor	0.00115619
Bromacil_10uM_Female	10	Female	unclassified	herbicide	0.00115596
Butafenacil_0.1uM_Female	0.1	Female	unclassified	herbicide	0.00115535
Mesotrione_10uM_Female	10	Female	unclassified	herbicide	0.00115499
Sulforaphane_10uM_Male	10	Male	unclassified	NRF2 activator	0.00115463
Chlorpropham_10uM_Female	10	Female	unclassified	herbicide	0.00115346
Sulfentrazone_10uM_Female	10	Female	unclassified	herbicide	0.00115287
Metolachlor_1uM_Female	1	Female	unclassified	herbicide	0.00115269
Trifloxysulfuron-sodium_10uM_Female	10	Female	unclassified	herbicide	0.00115261
Flufenpyr-ethyl_10uM_Female	10	Female	unclassified	herbicide	0.00115066
2-Phenoxyethanol_1uM_Female	1	Female	unclassified	antiinfective agent, central nervous system depressant	0.00115036
5-azacytidine_0.1uM_Female	0.1	Female	unclassified	DNA methyltransferase inhibitor	0.00115024
2-Phenylphenol_0.01uM_Male	0.01	Male	unclassified	fungicide, germicide	0.00114832
Metam-sodium hydrate_0.01uM_Male	0.01	Male	unclassified	herbicide	0.00114586
Azoxystrobin_1uM_Female	1	Female	Cluster 2	fungicide	0.00114462
Esfenvalerate_0.1uM_Male	0.1	Male	Cluster 1	insecticide	0.00114348
Mepiquat chloride_0.1uM_Male	0.1	Male	unclassified	herbicide	0.00113821
Diclosulam_0.1uM_Male	0.1	Male	unclassified	herbicide	0.0011378
Moxifloxacin_10uM_Female	10	Female	unclassified	fluoroquinolone Antibiotic	0.00113656
Sethoxydim_10uM_Female	10	Female	unclassified	herbicide	0.0011365
Etoxazole_0.1uM_Female	0.1	Female	unclassified	insecticide	0.00113639
Naled_1uM_Female	1	Female	unclassified	insecticide	0.00113625
LiCl_1uM_Female	1	Female	unclassified	Wnt pathway agonist	0.00113361
Imidacloprid_0.01uM_Male	0.01	Male	unclassified	insecticide	0.0011334
Flutolanil_1uM_Female	1	Female	unclassified	fungicide	0.00113097
MCPA_10uM_Female	10	Female	unclassified	herbicide	0.00112957
DEET_10uM_Female	10	Female	unclassified	insect repellent	0.00112931
Thiacloprid_1uM_Female	1	Female	unclassified	insecticide	0.00112875
DNQX_1uM_Female	1	Female	unclassified	Selective non-NMDA antagonist	0.00112742
Chloridazon_10uM_Female	10	Female	unclassified	herbicide	0.0011273
Dazomet_10uM_Female	10	Female	unclassified	herbicide	0.00112613
DRB (5,6 Dichlorobenzinhg)_1uM_Male	1	Male	unclassified	Transcription elongation inhibitor	0.00112537
Cymoxanil_10uM_Female	10	Female	unclassified	fungicide	0.00112329
Pirimicarb_0.1uM_Male	0.1	Male	unclassified	insecticide	0.00112309
Fluoxastrobin_0.1uM_Male	0.1	Male	Cluster 2	fungicide	0.0011219
Nitrapyrin_0.1uM_Male	0.1	Male	unclassified	bactericide	0.00112161
Boric acid_0.1uM_Male	0.1	Male	unclassified	astringent	0.00112037
NMDA_10uM_Female	10	Female	Cluster 1	antagonist at NMDA receptors	0.00112025
Bifenazate_10uM_Female	10	Female	unclassified	insecticide	0.00111961
Cyhalofop-butyl_10uM_Female	10	Female	unclassified	herbicide	0.00111913
Carbaryl_0.1uM_Female	0.1	Female	unclassified	insecticide	0.00111759
Bisphenol A_10uM_Female	10	Female	unclassified	plasticizer	0.00111719
Lindane_0.1uM_Female	0.1	Female	unclassified	insecticide	0.00111607
Diclosulam_10uM_Female	10	Female	unclassified	herbicide	0.00111596
Curcumin_0.1uM_Female	0.1	Female	unclassified	curcuminoid of turmeric	0.00111583
Lactofen_1uM_Female	1	Female	unclassified	herbicide	0.00111525
Flufenpyr-ethyl_1uM_Male	1	Male	unclassified	herbicide	0.00111517
Thiophanate-methyl_10uM_Female	10	Female	unclassified	fungicide	0.00111275
Linuron_10uM_Female	10	Female	unclassified	herbicide	0.00111197
P7C3-A20_0.1uM_Male	0.1	Male	unclassified	NAMPT activator	0.00111161
Oxytetracycline dihydrate_0.1uM_Female	0.1	Female	unclassified	fungicide, microbicide	0.0011113
Tetraconazole_10uM_Female	10	Female	unclassified	fungicide	0.00111028
Carfentrazone-ethyl_0.1uM_Female	0.1	Female	unclassified	herbicide	0.0011094
Fluometuron_10uM_Female	10	Female	unclassified	herbicide	0.00110905
Maneb_1uM_Male	1	Male	unclassified	fungicide	0.00110829
Lactofen_10uM_Female	10	Female	unclassified	herbicide	0.00110814
Imazapyr_10uM_Female	10	Female	unclassified	herbicide	0.00110763
Oxytetracycline dihydrate_0.1uM_Male	0.1	Male	unclassified	fungicide, microbicide	0.00110738
Ethylene thiourea_10uM_Female	10	Female	unclassified	reactant, rubber accelerator	0.00110724
Flumiclorac-pentyl_0.1uM_Female	0.1	Female	unclassified	herbicide	0.00110512
Metalaxyl_1uM_Female	1	Female	unclassified	fungicide	0.00110505
NMDA_0.1uM_Female	0.1	Female	Cluster 1	antagonist at NMDA receptors	0.0011032
Trifloxysulfuron-sodium_1uM_Female	1	Female	unclassified	herbicide	0.00110263
2-Methoxyethanol_0.1uM_Male	0.1	Male	unclassified	solvent, protic solvent	0.00110195
MEHP_0.1uM_Female	0.1	Female	unclassified	plasticizer	0.00110024
Sulfentrazone_0.1uM_Female	0.1	Female	unclassified	herbicide	0.00109959
XAV939_0.1uM_Male	0.1	Male	unclassified	Tankyrase inhibitor; Wnt pathway inhibitor	0.00109628
Propanil_0.01uM_Male	0.01	Male	unclassified	herbicide	0.00109607
MGK-264_10uM_Female	10	Female	unclassified	pesticide synergist	0.00109527
Acifluorfen_10uM_Female	10	Female	unclassified	herbicide	0.00109527
CHIR99021 (CT99021)_0.1uM_Female	0.1	Female	unclassified	GSK3b inhibitor; Wnt pathway activator	0.00109505
Cinmethylin_10uM_Female	10	Female	unclassified	herbicide	0.00109436
Phosalone_10uM_Female	10	Female	unclassified	insecticide	0.00109359
Mevinphos_10uM_Female	10	Female	unclassified	acaricide	0.00109344
Dithiopyr_0.01uM_Male	0.01	Male	unclassified	herbicide	0.00109304
Valproic acid_10uM_Female	10	Female	unclassified	HDAC inhibitor	0.00109295
Asulam_0.1uM_Male	0.1	Male	unclassified	herbicide	0.00109273
CHIR99021 (CT99021)_10uM_Male	10	Male	unclassified	GSK3b inhibitor; Wnt pathway activator	0.00109223
Tebufenozide_0.1uM_Female	0.1	Female	unclassified	insecticide	0.00109195
Bromacil_0.1uM_Male	0.1	Male	unclassified	herbicide	0.00109137
Taxol_10uM_Female	10	Female	unclassified	Microtubule stabilizer	0.00109135
Carfentrazone-ethyl_0.01uM_Male	0.01	Male	unclassified	herbicide	0.00109124
Famoxadone_1uM_Female	1	Female	unclassified	fungicide	0.00109043
Novaluron_10uM_Female	10	Female	unclassified	insecticide	0.00108877
Benomyl_0.1uM_Female	0.1	Female	unclassified	fungicide	0.00108774
N6-Cyclopentyl adenosine_10uM_Male	10	Male	unclassified	A1 adenosine receptor agonist	0.00108709
Simazine_1uM_Female	1	Female	unclassified	herbicide	0.00108619
Clodinafop-propargyl_0.1uM_Female	0.1	Female	unclassified	herbicide	0.00108544
KT5720_1uM_Male	1	Male	unclassified	PKA inhibitor	0.00108501
Butachlor_1uM_Female	1	Female	unclassified	herbicide	0.00108469
Quinclorac_10uM_Female	10	Female	unclassified	herbicide	0.0010845
Oxadiazon_0.1uM_Male	0.1	Male	unclassified	herbicide	0.00108301
Prochloraz_1uM_Male	1	Male	unclassified	fungicide	0.00108292
Buprofezin_1uM_Male	1	Male	unclassified	insecticide	0.00108205
CHIR99021 (CT99021)_1uM_Female	1	Female	unclassified	GSK3b inhibitor; Wnt pathway activator	0.00108179
Fenthion_10uM_Female	10	Female	unclassified	insecticide	0.00108138
KCl_0.1uM_Male	0.1	Male	unclassified	Neuon depolarization agent	0.00108053
Fenitrothion_10uM_Female	10	Female	unclassified	insecticide	0.00107952
Emamectin benzoate_0.1uM_Male	0.1	Male	unclassified	insecticide	0.00107901
Lindane_0.1uM_Male	0.1	Male	unclassified	insecticide	0.00107589
Mesotrione_0.1uM_Male	0.1	Male	unclassified	herbicide	0.00107382
Flumioxazin_10uM_Female	10	Female	unclassified	herbicide	0.00107354
N6-Cyclopentyl adenosine_10uM_Female	10	Female	unclassified	A1 adenosine receptor agonist	0.00107283
Oxyfluorfen_0.1uM_Male	0.1	Male	unclassified	herbicide	0.00107193
Alachlor_0.01uM_Male	0.01	Male	unclassified	herbicide	0.00107093
Triclosan_0.1uM_Male	0.1	Male	unclassified	fungicide	0.00106984
Methylene bis(thiocyanate)_0.01uM_Male	0.01	Male	unclassified	microbicide	0.00106983
Acibenzolar-S-methyl_10uM_Female	10	Female	unclassified	fungicide, plant activator	0.00106949
Difenoconazole_10uM_Female	10	Female	unclassified	fungicide	0.00106891
Formetanate hydrochloride_10uM_Female	10	Female	unclassified	insecticide	0.00106877
Cyromazine_0.1uM_Male	0.1	Male	unclassified	insecticide	0.00106809
17-beta-estradiol_10uM_Female	10	Female	unclassified	Estrogenic	0.00106803
Methamidophos_10uM_Female	10	Female	unclassified	insecticide	0.00106721
Buprofezin_1uM_Female	1	Female	unclassified	insecticide	0.00106686
Clothianidin_1uM_Female	1	Female	unclassified	insecticide	0.00106643
Captan_0.1uM_Male	0.1	Male	unclassified	fungicide	0.00106573
Prodiamine_0.01uM_Male	0.01	Male	unclassified	herbicide	0.00106535
Fenthion_0.01uM_Male	0.01	Male	unclassified	insecticide	0.0010651
LiCl_10uM_Female	10	Female	unclassified	Wnt pathway agonist	0.00106496
ICRF193_1uM_Male	1	Male	Cluster 5	Top2 inhibitor	0.0010644
KCl_10uM_Female	10	Female	unclassified	Neuon depolarization agent	0.00106419
Carfentrazone-ethyl_0.1uM_Male	0.1	Male	unclassified	herbicide	0.00106414
2-Methoxyethanol_0.1uM_Female	0.1	Female	unclassified	solvent, protic solvent	0.00106317
Flufenpyr-ethyl_0.01uM_Male	0.01	Male	unclassified	herbicide	0.00106308
ICRF193_10uM_Male	10	Male	Cluster 5	Top2 inhibitor	0.00106283
Cyanazine_1uM_Female	1	Female	unclassified	herbicide	0.00106211
Prodiamine_0.1uM_Male	0.1	Male	unclassified	herbicide	0.001062
Carboxin_10uM_Female	10	Female	unclassified	fungicide	0.00106136
Benfluralin_0.1uM_Male	0.1	Male	unclassified	herbicide	0.00106071
Chlorethoxyfos_0.01uM_Male	0.01	Male	unclassified	insecticide	0.00106069
Fluroxypyr-meptyl_10uM_Female	10	Female	unclassified	herbicide	0.0010585
Topotecan_1uM_Female	1	Female	Cluster 5	Top1 inhibitor	0.0010584
Hexythiazox_10uM_Male	10	Male	unclassified	insecticide	0.00105771
Dimethenamid_0.1uM_Male	0.1	Male	unclassified	herbicide	0.00105706
Topotecan_1uM_Male	1	Male	Cluster 5	Top1 inhibitor	0.00105675
17-beta-estradiol_0.1uM_Male	0.1	Male	unclassified	Estrogenic	0.00105631
Buprofezin_10uM_Female	10	Female	unclassified	insecticide	0.00105617
CHIR99021 (CT99021)_10uM_Female	10	Female	unclassified	GSK3b inhibitor; Wnt pathway activator	0.00105603
Diquat dibromide monohydrate_1uM_Female	1	Female	Cluster 2	herbicide	0.00105581
Fipronil_0.1uM_Male	0.1	Male	unclassified	insecticide	0.00105488
VX680_10uM_Female	10	Female	unclassified	Aurka kinase inhibitor	0.00105369
Ethalfluralin_0.1uM_Male	0.1	Male	unclassified	herbicide	0.00105317
Diniconazole_0.1uM_Male	0.1	Male	unclassified	fungicide	0.00105297
Milbemectin (mixture of 70% Milbemcin A4, 30% Milbemycin A3)_1uM_Female	1	Female	unclassified	insecticide	0.00105222
PFOS_10uM_Female	10	Female	unclassified	fluorosurfactant	0.0010517
Sodium Azide_10uM_Male	10	Male	unclassified	explosive trigger in airbags	0.00105093
Resmethrin_0.1uM_Female	0.1	Female	unclassified	insecticide	0.00105073
Sodium arsenite_0.1uM_Male	0.1	Male	unclassified	herbicide	0.00105064
Propanil_0.1uM_Female	0.1	Female	unclassified	herbicide	0.00104996
Prallethrin_10uM_Female	10	Female	unclassified	insecticide	0.00104948
Triclopyr_10uM_Female	10	Female	unclassified	herbicide	0.00104929
Flumetsulam_10uM_Female	10	Female	unclassified	herbicide	0.00104764
Fenpropathrin_0.1uM_Female	0.1	Female	Cluster 1	insecticide	0.0010464
Ethylene thiourea_10uM_Male	10	Male	unclassified	reactant, rubber accelerator	0.00104634
Dichlobenil_1uM_Female	1	Female	unclassified	herbicide	0.00104602
Dithiopyr_0.1uM_Male	0.1	Male	unclassified	herbicide	0.00104537
Kresoxim methyl + Boscalid_1uM_Female	1	Female	Cluster 2	Mitochondrial inhibitor + fungicide	0.00104456
Fenbuconazole_1uM_Female	1	Female	unclassified	fungicide	0.00104452
(+/-)JQ1_0.1uM_Male	0.1	Male	unclassified	BRD4 inhibitor	0.00104357
Napropamide_1uM_Female	1	Female	unclassified	herbicide	0.00104328
UNC3230_10uM_Female	10	Female	unclassified	PIP5K1C inhibitor	0.00104315
Dibutyl phthalate_0.1uM_Male	0.1	Male	unclassified	plasticizer	0.0010431
Pyraflufen-ethyl_0.01uM_Male	0.01	Male	unclassified	herbicide	0.0010425
Hexazinone_1uM_Male	1	Male	unclassified	herbicide	0.00104196
Prometryn_0.1uM_Male	0.1	Male	unclassified	herbicide	0.00104118
Dicrotophos_0.1uM_Female	0.1	Female	unclassified	insecticide, agrochemical , acetylcholinesterase inhibitor	0.00104094
Pendimethalin_0.1uM_Male	0.1	Male	unclassified	herbicide	0.0010407
Triticonazole_0.1uM_Female	0.1	Female	unclassified	fungicide	0.00104066
Ametryn_10uM_Female	10	Female	unclassified	herbicide	0.00103978
Dichlorprop_0.1uM_Female	0.1	Female	unclassified	herbicide	0.00103978
Butylate_10uM_Female	10	Female	unclassified	herbicide	0.0010395
Valproic acid_0.1uM_Male	0.1	Male	unclassified	HDAC inhibitor	0.00103944
Spiroxamine_0.01uM_Male	0.01	Male	unclassified	fungicide	0.00103937
Clopyralid_0.01uM_Male	0.01	Male	unclassified	herbicide	0.00103919
Isoxaben_0.1uM_Male	0.1	Male	unclassified	herbicide	0.00103868
Curcumin_10uM_Female	10	Female	unclassified	curcuminoid of turmeric	0.00103837
MCPA_0.01uM_Male	0.01	Male	unclassified	herbicide	0.00103795
Triflumizole_10uM_Female	10	Female	unclassified	fungicide	0.00103781
Cyproconazole_0.01uM_Female	0.01	Female	unclassified	fungicide	0.0010376
Dimethenamid_0.01uM_Male	0.01	Male	unclassified	herbicide	0.00103607
KT5720_10uM_Female	10	Female	unclassified	PKA inhibitor	0.00103591
Hexythiazox_10uM_Female	10	Female	unclassified	insecticide	0.00103577
Carbaryl_1uM_Female	1	Female	unclassified	insecticide	0.0010351
Aldicarb_10uM_Female	10	Female	unclassified	insecticide	0.00103507
Bromoxynil_1uM_Female	1	Female	unclassified	herbicide	0.00103498
Butachlor_0.01uM_Male	0.01	Male	unclassified	herbicide	0.00103484
Fludioxonil_10uM_Female	10	Female	unclassified	fungicide	0.0010342
Fenthion_1uM_Female	1	Female	unclassified	insecticide	0.00103244
Profenofos_0.1uM_Female	0.1	Female	unclassified	insecticide	0.00103201
Cyprodinil_10uM_Female	10	Female	unclassified	fungicide	0.00103115
KCl_1uM_Female	1	Female	unclassified	Neuon depolarization agent	0.0010306
Linuron_1uM_Female	1	Female	unclassified	herbicide	0.00103025
Dicrotophos_10uM_Female	10	Female	unclassified	insecticide, agrochemical , acetylcholinesterase inhibitor	0.00103005
Triadimefon_0.1uM_Male	0.1	Male	unclassified	fungicide	0.00102973
Cyprodinil_0.1uM_Female	0.1	Female	unclassified	fungicide	0.00102907
Dazomet_1uM_Female	1	Female	unclassified	herbicide	0.00102875
Paraquat_10uM_Female	10	Female	unclassified	ROS generator	0.0010287
Pyrithiobac-sodium_1uM_Female	1	Female	unclassified	herbicide	0.00102863
Fluroxypyr_1uM_Female	1	Female	unclassified	herbicide	0.00102826
Niclosamide_1uM_Male	1	Male	Cluster 1	molluscicide, unassigned	0.00102731
Famoxadone_0.1uM_Male	0.1	Male	unclassified	fungicide	0.00102724
S-Bioallethrin_0.01uM_Male	0.01	Male	unclassified	insecticide	0.00102705
Boric acid_1uM_Female	1	Female	unclassified	astringent	0.00102699
Pirimiphos-methyl_1uM_Female	1	Female	unclassified	insecticide	0.00102585
Prometon_10uM_Female	10	Female	unclassified	herbicide	0.00102479
Diniconazole_0.1uM_Female	0.1	Female	unclassified	fungicide	0.00102469
Fosthiazate_1uM_Male	1	Male	unclassified	insecticide	0.00102466
Boric acid_0.01uM_Male	0.01	Male	unclassified	astringent	0.00102376
Fluazinam_1uM_Male	1	Male	Cluster 2	fungicide	0.00102324
Pyrithiobac-sodium_10uM_Female	10	Female	unclassified	herbicide	0.00102266
Clorophene_10uM_Female	10	Female	unclassified	microbicide	0.00102132
Etridiazole_10uM_Female	10	Female	unclassified	fungicide	0.00102126
Pyrimethanil_10uM_Female	10	Female	unclassified	fungicide	0.00102073
DL-AP5_1uM_Male	1	Male	unclassified	Potent, selective NMDA antagonist	0.00102041
Sethoxydim_0.01uM_Male	0.01	Male	unclassified	herbicide	0.00102028
Equol_0.1uM_Female	0.1	Female	unclassified	Estrogenic	0.00101982
Flusilazole_10uM_Female	10	Female	unclassified	fungicide	0.00101649
Fosthiazate_0.01uM_Female	0.01	Female	unclassified	insecticide	0.00101617
Hexythiazox_0.1uM_Female	0.1	Female	unclassified	insecticide	0.00101587
Tepraloxydim_0.1uM_Female	0.1	Female	unclassified	herbicide	0.00101461
Folpet_10uM_Female	10	Female	unclassified	fungicide	0.00101449
Fluazifop-P-butyl_10uM_Female	10	Female	unclassified	herbicide	0.00101435
Clodinafop-propargyl_10uM_Female	10	Female	unclassified	herbicide	0.00101427
Propargite_1uM_Female	1	Female	unclassified	insecticide	0.00101338
Metam-sodium hydrate_10uM_Female	10	Female	unclassified	herbicide	0.00101085
Acetochlor_1uM_Female	1	Female	unclassified	herbicide	0.00101071
Fluthiacet-methyl_0.1uM_Female	0.1	Female	unclassified	herbicide	0.00100888
Chlorethoxyfos_10uM_Female	10	Female	unclassified	insecticide	0.00100852
Nitrapyrin_0.1uM_Female	0.1	Female	unclassified	bactericide	0.00100822
Clothianidin_10uM_Female	10	Female	unclassified	insecticide	0.00100727
Norflurazon_1uM_Female	1	Female	unclassified	herbicide	0.00100712
Butralin_10uM_Female	10	Female	unclassified	herbicide	0.0010064
Fluorodeoxy uridine (FdU)_0.01uM_Female	0.01	Female	unclassified	Antimitotic	0.00100632
Cyproconazole_10uM_Female	10	Female	unclassified	fungicide	0.0010062
Tetraconazole_0.01uM_Male	0.01	Male	unclassified	fungicide	0.00100554
Cypermethrin_1uM_Female	1	Female	unclassified	insecticide	0.00100464
Penoxsulam_0.1uM_Male	0.1	Male	unclassified	herbicide	0.00100347
2-Phenylphenol_1uM_Female	1	Female	unclassified	fungicide, germicide	0.00100326
Dicloran_1uM_Female	1	Female	unclassified	fungicide	0.00100307
Methoxychlor_10uM_Female	10	Female	unclassified	insecticide	0.00100291
Profenofos_0.1uM_Male	0.1	Male	unclassified	insecticide	0.00100211
Valproic acid_0.01uM_Female	0.01	Female	unclassified	HDAC inhibitor	0.00100173
Norflurazon_0.1uM_Female	0.1	Female	unclassified	herbicide	0.00100162
Propanil_0.1uM_Male	0.1	Male	unclassified	herbicide	0.0010011
Acibenzolar-S-methyl_1uM_Male	1	Male	unclassified	fungicide, plant activator	0.001001
EPTC_10uM_Female	10	Female	unclassified	herbicide	0.00100061
Imidacloprid_0.1uM_Male	0.1	Male	unclassified	insecticide	0.00100005
Tetrodotoxin (TTX)_10uM_Female	10	Female	unclassified	Neurotoxin	0.001
Tribufos_0.01uM_Male	0.01	Male	unclassified	insecticide	0.000999403
Clothianidin_1uM_Male	1	Male	unclassified	insecticide	0.000999133
UTP_1uM_Female	1	Female	unclassified	Cell metabolism	0.000998596
Butafenacil_1uM_Female	1	Female	unclassified	herbicide	0.000998347
2-Phenylphenol_10uM_Female	10	Female	unclassified	fungicide, germicide	0.000998078
Cyclanilide_0.1uM_Female	0.1	Female	unclassified	herbicide	0.000997049
PFOS_0.1uM_Male	0.1	Male	unclassified	fluorosurfactant	0.000996898
ICRF193_0.1uM_Female	0.1	Female	Cluster 5	Top2 inhibitor	0.000996016
Daminozide_1uM_Female	1	Female	unclassified	herbicide	0.000996016
Bromoxynil_10uM_Female	10	Female	unclassified	herbicide	0.00099563
NAPQI_10uM_Female	10	Female	unclassified	toxic byproduct of acetaminophen	0.000995258
Tetraconazole_1uM_Female	1	Female	unclassified	fungicide	0.000994407
Azoxystrobin + Chlorothalonil_1uM_Female	1	Female	unclassified	Mitochondrial inhibitor + fungicide	0.00099424
Propazine_10uM_Female	10	Female	unclassified	herbicide	0.000992917
Paclobutrazol_0.1uM_Male	0.1	Male	unclassified	herbicide	0.000992427
Maleic hydrazide_1uM_Male	1	Male	unclassified	herbicide	0.000991937
Maneb_10uM_Female	10	Female	unclassified	fungicide	0.000991923
Malathion_1uM_Female	1	Female	unclassified	insecticide	0.000991759
Atrazine_10uM_Female	10	Female	unclassified	herbicide	0.000991379
Propoxur_1uM_Female	1	Female	unclassified	insecticide	0.000991294
Propoxur_1uM_Male	1	Male	unclassified	insecticide	0.000989446
Propyzamide_0.01uM_Male	0.01	Male	unclassified	herbicide	0.00098912
Triflumizole_0.01uM_Male	0.01	Male	unclassified	fungicide	0.00098868
Ethalfluralin_0.01uM_Male	0.01	Male	unclassified	herbicide	0.000987861
Ethoprop_0.1uM_Male	0.1	Male	unclassified	insecticide	0.000987351
Sulfentrazone_0.01uM_Male	0.01	Male	unclassified	herbicide	0.000987301
Propanil_10uM_Male	10	Male	unclassified	herbicide	0.000986736
Fenamidone_1uM_Female	1	Female	Cluster 2	fungicide	0.000986715
Dicrotophos_1uM_Female	1	Female	unclassified	insecticide, agrochemical , acetylcholinesterase inhibitor	0.000986134
Dimethoate_10uM_Female	10	Female	unclassified	insecticide	0.000985601
Imazalil_0.1uM_Female	0.1	Female	unclassified	fungicide	0.000985403
Metribuzin_10uM_Female	10	Female	unclassified	herbicide	0.00098442
Endosulfan_0.1uM_Female	0.1	Female	unclassified	insecticide	0.000984166
2-Phenoxyethanol_0.01uM_Female	0.01	Female	unclassified	antiinfective agent, central nervous system depressant	0.000983478
Allethrin_0.01uM_Male	0.01	Male	unclassified	insecticide	0.000983341
Fluorodeoxy uridine (FdU)_0.1uM_Male	0.1	Male	unclassified	Antimitotic	0.000982715
Genistein_1uM_Female	1	Female	unclassified	Estrogenic	0.000982427
Cyazofamid_1uM_Female	1	Female	unclassified	fungicide	0.000981816
Anilazine_0.1uM_Male	0.1	Male	unclassified	fungicide	0.000981671
Fenhexamid_10uM_Female	10	Female	unclassified	fungicide	0.000980506
Acifluorfen_0.1uM_Female	0.1	Female	unclassified	herbicide	0.000980209
Ethephon_1uM_Female	1	Female	unclassified	herbicide	0.000979702
(+/-)JQ1_0.01uM_Male	0.01	Male	unclassified	BRD4 inhibitor	0.00097968
Clomazone_0.01uM_Male	0.01	Male	unclassified	herbicide	0.000979582
Equol_0.1uM_Male	0.1	Male	unclassified	Estrogenic	0.000978879
Trichlorfon_1uM_Female	1	Female	unclassified	insecticide	0.000978495
Fosthiazate_0.1uM_Female	0.1	Female	unclassified	insecticide	0.000978474
Bromacil_1uM_Female	1	Female	unclassified	herbicide	0.000978338
Prometon_0.01uM_Male	0.01	Male	unclassified	herbicide	0.00097832
Dipropyl pyridine-2,5-dicarboxylate_10uM_Female	10	Female	unclassified	insect repellent	0.000977525
Milbemectin (mixture of 70% Milbemcin A4, 30% Milbemycin A3)_0.1uM_Male	0.1	Male	unclassified	insecticide	0.000977378
Phosalone_1uM_Female	1	Female	unclassified	insecticide	0.000976345
Esfenvalerate_0.01uM_Male	0.01	Male	Cluster 1	insecticide	0.000975544
Methyl isothiocyanate_1uM_Male	1	Male	unclassified	metabolite, explosives/weapons/fumigant/insecticide	0.000974609
CHIR99021 (CT99021)_0.1uM_Male	0.1	Male	unclassified	GSK3b inhibitor; Wnt pathway activator	0.000973858
N6-Cyclopentyl adenosine_1uM_Male	1	Male	unclassified	A1 adenosine receptor agonist	0.000973377
Atrazine_1uM_Female	1	Female	unclassified	herbicide	0.000972233
3-Iodo-2-propynyl-N-butylcarbamate_1uM_Female	1	Female	unclassified	microbicide	0.000971284
Fenbuconazole_1uM_Male	1	Male	unclassified	fungicide	0.00097042
Iodosulfuron-methyl-sodium_10uM_Female	10	Female	unclassified	herbicide	0.000970183
Captafol_0.1uM_Male	0.1	Male	unclassified	fungicide	0.00097005
Imazapic_1uM_Female	1	Female	unclassified	herbicide	0.000970024
Disulfoton_10uM_Female	10	Female	unclassified	insecticide	0.000967851
Dichlorprop_1uM_Female	1	Female	unclassified	herbicide	0.000967671
Moxifloxacin_1uM_Female	1	Female	unclassified	fluoroquinolone Antibiotic	0.000967663
Imidacloprid_10uM_Female	10	Female	unclassified	insecticide	0.000967451
Permethrin_10uM_Female	10	Female	unclassified	insecticide	0.000965681
Tribufos_1uM_Female	1	Female	unclassified	insecticide	0.000964483
Fluazifop-butyl_0.01uM_Male	0.01	Male	unclassified	herbicide	0.000964245
Diazoxon_1uM_Female	1	Female	unclassified	metabolite of diazinon	0.000964018
Resmethrin_0.01uM_Male	0.01	Male	unclassified	insecticide	0.000963734
Clomazone_0.01uM_Female	0.01	Female	unclassified	herbicide	0.000963644
Pyrithiobac-sodium_0.1uM_Female	0.1	Female	unclassified	herbicide	0.000963643
2,4-Dichlorophenoxyacetic acid_0.1uM_Male	0.1	Male	unclassified	herbicide	0.000963126
Acifluorfen_1uM_Male	1	Male	unclassified	herbicide	0.000962963
Famoxadone_0.01uM_Male	0.01	Male	unclassified	fungicide	0.000962443
Oxyfluorfen_1uM_Female	1	Female	unclassified	herbicide	0.000962361
MGK-264_1uM_Female	1	Female	unclassified	pesticide synergist	0.000962264
Tepraloxydim_10uM_Female	10	Female	unclassified	herbicide	0.000961723
Hexythiazox_1uM_Female	1	Female	unclassified	insecticide	0.000961538
Fludioxonil_1uM_Female	1	Female	unclassified	fungicide	0.000961463
Propanil_1uM_Female	1	Female	unclassified	herbicide	0.000960705
Cycloate_1uM_Female	1	Female	unclassified	herbicide	0.000959616
Milbemectin (mixture of 70% Milbemcin A4, 30% Milbemycin A3)_0.01uM_Male	0.01	Male	unclassified	insecticide	0.00095913
Novaluron_0.1uM_Male	0.1	Male	unclassified	insecticide	0.000958922
Captafol_1uM_Female	1	Female	unclassified	fungicide	0.000958609
DL-AP5_10uM_Female	10	Female	unclassified	Potent, selective NMDA antagonist	0.000957933
ICRF193_1uM_Female	1	Female	Cluster 5	Top2 inhibitor	0.000957221
Dimethylarsinic acid_0.1uM_Female	0.1	Female	unclassified	pesticide	0.000957221
Propiconazole_1uM_Female	1	Female	unclassified	fungicide	0.000957201
Hexazinone_0.1uM_Female	0.1	Female	unclassified	herbicide	0.000957061
Chloridazon_0.1uM_Male	0.1	Male	unclassified	herbicide	0.000956801
Imazamox_10uM_Female	10	Female	unclassified	herbicide	0.000956652
Isazofos_10uM_Female	10	Female	unclassified	insecticide	0.000956198
Butralin_10uM_Male	10	Male	unclassified	herbicide	0.000955414
Triadimenol_0.1uM_Male	0.1	Male	unclassified	fungicide	0.000955353
Trifloxysulfuron-sodium_0.1uM_Male	0.1	Male	unclassified	herbicide	0.000954388
Famoxadone_10uM_Male	10	Male	unclassified	fungicide	0.00095431
Indoxacarb_0.1uM_Male	0.1	Male	unclassified	insecticide	0.000954145
Sethoxydim_0.1uM_Male	0.1	Male	unclassified	herbicide	0.000954044
Fluroxypyr-meptyl_0.01uM_Male	0.01	Male	unclassified	herbicide	0.000953777
Gabazine (SR-95531)_0.1uM_Male	0.1	Male	unclassified	antagonist at GABAA receptors	0.000953349
Pentachloronitrobenzene_1uM_Female	1	Female	unclassified	fungicide, pesticide	0.000953325
Emamectin benzoate_0.01uM_Male	0.01	Male	unclassified	insecticide	0.000952635
Molinate_10uM_Female	10	Female	unclassified	herbicide	0.000952018
Fluometuron_1uM_Female	1	Female	unclassified	herbicide	0.000951984
Hexaconazole_0.01uM_Male	0.01	Male	unclassified	fungicide	0.000951813
2,4-DB_10uM_Female	10	Female	unclassified	herbicide	0.000951643
Pyrimethanil_0.01uM_Male	0.01	Male	unclassified	fungicide	0.000951587
Tetraconazole_10uM_Male	10	Male	unclassified	fungicide	0.000951191
Azinphos-methyl_10uM_Female	10	Female	unclassified	insecticide	0.000950952
Atrazine_0.1uM_Female	0.1	Female	unclassified	herbicide	0.000950859
Malaoxon_0.01uM_Male	0.01	Male	unclassified	metabolite of malathion	0.000950843
Atrazine_0.01uM_Male	0.01	Male	unclassified	herbicide	0.000950616
Trichlorfon_0.1uM_Male	0.1	Male	unclassified	insecticide	0.000950464
Tribufos_0.1uM_Male	0.1	Male	unclassified	insecticide	0.00095045
Napropamide_0.1uM_Female	0.1	Female	unclassified	herbicide	0.000950412
Flumetralin_0.1uM_Male	0.1	Male	unclassified	herbicide	0.000950164
Permethrin_0.1uM_Male	0.1	Male	unclassified	insecticide	0.000949919
Ethoprop_1uM_Female	1	Female	unclassified	insecticide	0.000949886
Thiophanate-methyl_1uM_Female	1	Female	unclassified	fungicide	0.000949138
Iprodione_10uM_Female	10	Female	unclassified	fungicide	0.000948929
Bentazone_0.1uM_Female	0.1	Female	unclassified	herbicide	0.000948767
Di(2-ethylhexyl) phthalate_0.01uM_Male	0.01	Male	unclassified	plasticiser	0.000948679
Hexaconazole_0.1uM_Male	0.1	Male	unclassified	fungicide	0.000947895
Methyl parathion_10uM_Female	10	Female	unclassified	fungicide	0.000947809
Iprodione_1uM_Female	1	Female	unclassified	fungicide	0.000947715
Sodium Azide_1uM_Male	1	Male	unclassified	explosive trigger in airbags	0.000947589
Lindane_0.01uM_Female	0.01	Female	unclassified	insecticide	0.000947381
Dimethomorph_0.1uM_Male	0.1	Male	unclassified	fungicide	0.00094724
Milbemectin (mixture of 70% Milbemcin A4, 30% Milbemycin A3)_0.1uM_Female	0.1	Female	unclassified	insecticide	0.000947116
2-Phenylphenol_0.1uM_Male	0.1	Male	unclassified	fungicide, germicide	0.000946917
Valproic acid_0.01uM_Male	0.01	Male	unclassified	HDAC inhibitor	0.000946787
Dicofol_0.1uM_Male	0.1	Male	unclassified	insecticide	0.000946739
Myxothiazol_1uM_Male	1	Male	Cluster 2	Mitochondrial inhibitor	0.000946726
Prallethrin_0.1uM_Male	0.1	Male	unclassified	insecticide	0.00094653
Anilazine_0.1uM_Female	0.1	Female	unclassified	fungicide	0.000946503
Etridiazole_1uM_Female	1	Female	unclassified	fungicide	0.000946105
Methoxyfenozide_0.1uM_Male	0.1	Male	unclassified	insecticide	0.000946091
Profenofos_1uM_Female	1	Female	unclassified	insecticide	0.000946029
Cinmethylin_10uM_Male	10	Male	unclassified	herbicide	0.00094518
Sulforaphane_0.01uM_Male	0.01	Male	unclassified	NRF2 activator	0.000944757
Cyromazine_1uM_Female	1	Female	unclassified	insecticide	0.000944711
Pentachloronitrobenzene_0.1uM_Female	0.1	Female	unclassified	fungicide, pesticide	0.000944689
Methylene bis(thiocyanate)_1uM_Female	1	Female	unclassified	microbicide	0.000944109
Fenarimol_10uM_Female	10	Female	unclassified	fungicide	0.000943999
Triadimenol_10uM_Female	10	Female	unclassified	fungicide	0.000943628
Cyhalofop-butyl_10uM_Male	10	Male	unclassified	herbicide	0.000943396
Methoxyfenozide_0.1uM_Female	0.1	Female	unclassified	insecticide	0.000942658
Taxol_0.01uM_Male	0.01	Male	unclassified	Microtubule stabilizer	0.000942367
Chlorethoxyfos_1uM_Female	1	Female	unclassified	insecticide	0.000940188
Simazine_0.1uM_Male	0.1	Male	unclassified	herbicide	0.000939889
Cyanamide_0.1uM_Male	0.1	Male	unclassified	multipurpose agro and industrial reactant	0.000939065
Pentachloronitrobenzene_10uM_Male	10	Male	unclassified	fungicide, pesticide	0.000939051
Chlorpropham_0.1uM_Male	0.1	Male	unclassified	herbicide	0.000938145
2,4-DB_1uM_Female	1	Female	unclassified	herbicide	0.000937929
Fluazinam_0.1uM_Male	0.1	Male	Cluster 2	fungicide	0.000937452
DNQX_0.1uM_Male	0.1	Male	unclassified	Selective non-NMDA antagonist	0.000936937
Clopyralid-olamine_0.01uM_Male	0.01	Male	unclassified	herbicide	0.000936868
(+/-)JQ1_0.1uM_Female	0.1	Female	unclassified	BRD4 inhibitor	0.000936719
Dazomet_10uM_Male	10	Male	unclassified	herbicide	0.000936716
Gabazine (SR-95531)_10uM_Female	10	Female	unclassified	antagonist at GABAA receptors	0.000936678
Icaridin_0.01uM_Male	0.01	Male	unclassified	repellant	0.000936664
Clodinafop-propargyl_1uM_Male	1	Male	unclassified	herbicide	0.000936126
Myxothiazol_0.01uM_Male	0.01	Male	Cluster 2	Mitochondrial inhibitor	0.000936081
17-beta-estradiol_1uM_Male	1	Male	unclassified	Estrogenic	0.000935675
Flusilazole_0.1uM_Female	0.1	Female	unclassified	fungicide	0.000935355
Chlorpyrifos-methyl_0.01uM_Male	0.01	Male	unclassified	insecticide	0.000934378
Vorinostat (SAHA)_1uM_Male	1	Male	unclassified	HDAC inhibitor	0.000933139
Azinphos-methyl_1uM_Female	1	Female	unclassified	insecticide	0.000932653
Oryzalin_10uM_Female	10	Female	unclassified	herbicide	0.000932606
Fluazifop-P-butyl_1uM_Female	1	Female	unclassified	herbicide	0.000932594
Fluometuron_0.1uM_Female	0.1	Female	unclassified	herbicide	0.00093149
P7C3-A20_10uM_Female	10	Female	unclassified	NAMPT activator	0.000931484
Butafenacil_0.01uM_Male	0.01	Male	unclassified	herbicide	0.000931214
Triclopyr_0.01uM_Male	0.01	Male	unclassified	herbicide	0.000930356
Monocrotophos_0.1uM_Male	0.1	Male	unclassified	insecticide	0.000929151
Cyazofamid_10uM_Female	10	Female	unclassified	fungicide	0.000928754
2-(Thiocyanomethylthio)benzothiazole_10uM_Female	10	Female	unclassified	fungicide,microbicide	0.000928409
Myclobutanil_0.1uM_Female	0.1	Female	Cluster 2	fungicide	0.000928142
Simazine_10uM_Male	10	Male	unclassified	herbicide	0.000927667
Atrazine_0.1uM_Male	0.1	Male	unclassified	herbicide	0.000927548
Tebupirimfos_1uM_Female	1	Female	unclassified	insecticide	0.000927515
Iodosulfuron-methyl-sodium_1uM_Female	1	Female	unclassified	herbicide	0.000927475
Coumaphos_0.1uM_Male	0.1	Male	unclassified	insecticide	0.00092707
Carbaryl_0.1uM_Male	0.1	Male	unclassified	insecticide	0.000926661
Thiamethoxam_0.1uM_Male	0.1	Male	unclassified	insecticide	0.000926082
Thiram_0.1uM_Female	0.1	Female	unclassified	fungicide	0.000925984
Imazamox_1uM_Male	1	Male	unclassified	herbicide	0.000925911
Triadimefon_10uM_Female	10	Female	unclassified	fungicide	0.000925545
Kresoxim methyl_0.1uM_Female	0.1	Female	Cluster 2	Mitochondrial inhibitor	0.000925021
Carboxin_0.1uM_Female	0.1	Female	unclassified	fungicide	0.00092499
Tebufenozide_1uM_Male	1	Male	unclassified	insecticide	0.000924784
Pirimiphos-methyl_0.1uM_Female	0.1	Female	unclassified	insecticide	0.000924296
Novaluron_0.01uM_Male	0.01	Male	unclassified	insecticide	0.000924009
Formetanate hydrochloride_0.1uM_Female	0.1	Female	unclassified	insecticide	0.000923998
Ametryn_0.1uM_Female	0.1	Female	unclassified	herbicide	0.000923082
Hexythiazox_0.01uM_Male	0.01	Male	unclassified	insecticide	0.000922888
Flumetralin_1uM_Female	1	Female	unclassified	herbicide	0.000922608
Pyrithiobac-sodium_0.1uM_Male	0.1	Male	unclassified	herbicide	0.000922321
Cypermethrin_0.1uM_Male	0.1	Male	unclassified	insecticide	0.000922074
Dicamba_1uM_Female	1	Female	unclassified	herbicide	0.000922029
Terbacil_0.1uM_Male	0.1	Male	unclassified	herbicide	0.000921624
Acetochlor_0.1uM_Male	0.1	Male	unclassified	herbicide	0.00092152
Lactofen_0.1uM_Female	0.1	Female	unclassified	herbicide	0.000921066
Chloroneb_0.01uM_Female	0.01	Female	unclassified	fungicide	0.000920773
Malaoxon_10uM_Female	10	Female	unclassified	metabolite of malathion	0.00092029
Semustine_10uM_Female	10	Female	unclassified	Nitrogen compound	0.000919645
Dibutyl phthalate_10uM_Female	10	Female	unclassified	plasticizer	0.000919039
Thiacloprid_0.01uM_Female	0.01	Female	unclassified	insecticide	0.000918975
Resmethrin_1uM_Female	1	Female	unclassified	insecticide	0.00091887
Pendimethalin_0.1uM_Female	0.1	Female	unclassified	herbicide	0.000918605
ICRF193_0.1uM_Male	0.1	Male	Cluster 5	Top2 inhibitor	0.000918504
S-Bioallethrin_10uM_Female	10	Female	unclassified	insecticide	0.00091839
Esfenvalerate_10uM_Female	10	Female	Cluster 1	insecticide	0.000918331
Chlorpyrifos oxon_0.1uM_Male	0.1	Male	unclassified	metabolite	0.000918256
Pirimiphos-methyl_0.1uM_Male	0.1	Male	unclassified	insecticide	0.000917821
Kresoxim methyl + Boscalid_0.1uM_Female	0.1	Female	Cluster 2	Mitochondrial inhibitor + fungicide	0.000917712
Tribufos_10uM_Female	10	Female	unclassified	insecticide	0.000917526
Methylene bis(thiocyanate)_10uM_Female	10	Female	unclassified	microbicide	0.000917314
Ethofumesate_10uM_Female	10	Female	unclassified	herbicide	0.000917085
MGK-264_0.1uM_Male	0.1	Male	unclassified	pesticide synergist	0.000916191
Azoxystrobin_0.1uM_Female	0.1	Female	Cluster 2	fungicide	0.000915751
Imazapyr_1uM_Female	1	Female	unclassified	herbicide	0.000913899
Topotecan_10uM_Female	10	Female	Cluster 5	Top1 inhibitor	0.000913471
Folpet_0.1uM_Male	0.1	Male	unclassified	fungicide	0.000913242
Isazofos_0.1uM_Male	0.1	Male	unclassified	insecticide	0.000912544
Tralkoxydim_10uM_Male	10	Male	unclassified	herbicide	0.000912497
Benomyl_10uM_Female	10	Female	unclassified	fungicide	0.00091247
Permethrin_1uM_Male	1	Male	unclassified	insecticide	0.000911781
Methidathion_0.1uM_Male	0.1	Male	unclassified	insecticide	0.000911606
Tetrodotoxin (TTX)_0.1uM_Male	0.1	Male	unclassified	Neurotoxin	0.000911452
Iprodione_1uM_Male	1	Male	unclassified	fungicide	0.000911291
Methoxychlor_0.01uM_Male	0.01	Male	unclassified	insecticide	0.000911266
Metribuzin_1uM_Female	1	Female	unclassified	herbicide	0.000911214
Novaluron_0.1uM_Female	0.1	Female	unclassified	insecticide	0.000911214
Pentachloronitrobenzene_10uM_Female	10	Female	unclassified	fungicide, pesticide	0.000910728
Propoxur_10uM_Female	10	Female	unclassified	insecticide	0.000910405
Tetraconazole_1uM_Male	1	Male	unclassified	fungicide	0.000909985
Fenhexamid_0.1uM_Male	0.1	Male	unclassified	fungicide	0.000909485
Propargite_0.01uM_Male	0.01	Male	unclassified	insecticide	0.000909385
Propetamphos_1uM_Female	1	Female	unclassified	insecticide	0.000909336
Triticonazole_10uM_Female	10	Female	unclassified	fungicide	0.000908478
Sulforaphane_1uM_Female	1	Female	unclassified	NRF2 activator	0.000908183
Triticonazole_10uM_Male	10	Male	unclassified	fungicide	0.00090751
Dimethylarsinic acid_10uM_Female	10	Female	unclassified	pesticide	0.000907486
Chlorpyrifos-methyl_0.1uM_Female	0.1	Female	unclassified	insecticide	0.000907465
Pirimicarb_0.01uM_Male	0.01	Male	unclassified	insecticide	0.000907228
Symclosene_10uM_Male	10	Male	unclassified	herbicide	0.000907187
Cyromazine_0.01uM_Male	0.01	Male	unclassified	insecticide	0.000906951
Isoxaflutole_1uM_Male	1	Male	unclassified	herbicide	0.000906783
Fluroxypyr_10uM_Female	10	Female	unclassified	herbicide	0.000906162
Equol_1uM_Male	1	Male	unclassified	Estrogenic	0.000906139
Cyanamide_10uM_Male	10	Male	unclassified	multipurpose agro and industrial reactant	0.000905842
Acetochlor_0.01uM_Male	0.01	Male	unclassified	herbicide	0.000905819
Ametryn_1uM_Female	1	Female	unclassified	herbicide	0.000905165
Fenbuconazole_10uM_Female	10	Female	unclassified	fungicide	0.000905111
Taxol_1uM_Male	1	Male	unclassified	Microtubule stabilizer	0.000904523
Icaridin_10uM_Female	10	Female	unclassified	repellant	0.000903991
Ametryn_0.01uM_Male	0.01	Male	unclassified	herbicide	0.000903567
Cymoxanil_1uM_Female	1	Female	unclassified	fungicide	0.000903479
Fenoxaprop-ethyl_0.1uM_Female	0.1	Female	unclassified	herbicide	0.000903459
2-Methoxyethanol_0.01uM_Male	0.01	Male	unclassified	solvent, protic solvent	0.00090307
Thiazopyr_10uM_Male	10	Male	unclassified	herbicide	0.000902998
Fenitrothion_0.01uM_Male	0.01	Male	unclassified	insecticide	0.000902891
Propazine_0.01uM_Male	0.01	Male	unclassified	herbicide	0.000902149
Lactofen_0.1uM_Male	0.1	Male	unclassified	herbicide	0.000901961
Fenoxycarb_1uM_Female	1	Female	unclassified	insecticide	0.000901578
Cyromazine_0.1uM_Female	0.1	Female	unclassified	insecticide	0.000901344
Cycloate_0.01uM_Male	0.01	Male	unclassified	herbicide	0.00090081
Buprofezin_0.1uM_Male	0.1	Male	unclassified	insecticide	0.000900713
Di(2-ethylhexyl) phthalate_0.1uM_Female	0.1	Female	unclassified	plasticiser	0.000900656
Thiazopyr_1uM_Male	1	Male	unclassified	herbicide	0.000900586
Azamethiphos_0.01uM_Male	0.01	Male	unclassified	insecticide	0.000900439
Forchlorfenuron_10uM_Female	10	Female	unclassified	plant growth regulator	0.000899367
Thidiazuron_1uM_Female	1	Female	unclassified	herbicide	0.00089903
Ethylene thiourea_0.1uM_Male	0.1	Male	unclassified	reactant, rubber accelerator	0.000898673
XAV939_1uM_Male	1	Male	unclassified	Tankyrase inhibitor; Wnt pathway inhibitor	0.000898626
DRB (5,6 Dichlorobenzinhg)_1uM_Female	1	Female	unclassified	Transcription elongation inhibitor	0.000898585
Acephate_0.01uM_Female	0.01	Female	unclassified	insecticide	0.000898491
Thiabendazole_0.1uM_Male	0.1	Male	unclassified	fungicide	0.000898461
Fenbuconazole_10uM_Male	10	Male	unclassified	fungicide	0.000898337
Tribufos_0.1uM_Female	0.1	Female	unclassified	insecticide	0.000898331
Methyl parathion_0.01uM_Male	0.01	Male	unclassified	fungicide	0.000898293
Fenhexamid_0.01uM_Male	0.01	Male	unclassified	fungicide	0.000898223
LiCl_0.1uM_Male	0.1	Male	unclassified	Wnt pathway agonist	0.000897916
Maleic hydrazide_1uM_Female	1	Female	unclassified	herbicide	0.000897909
Diazoxon_0.1uM_Female	0.1	Female	unclassified	metabolite of diazinon	0.000897841
Fenoxycarb_0.1uM_Male	0.1	Male	unclassified	insecticide	0.000897831
Methoxychlor_0.1uM_Male	0.1	Male	unclassified	insecticide	0.000897714
Bifenazate_0.01uM_Male	0.01	Male	unclassified	insecticide	0.000895423
Disulfoton_1uM_Female	1	Female	unclassified	insecticide	0.000895151
Monocrotophos_0.1uM_Female	0.1	Female	unclassified	insecticide	0.000895133
Forchlorfenuron_0.01uM_Female	0.01	Female	unclassified	plant growth regulator	0.000895032
Tetrodotoxin (TTX)_1uM_Female	1	Female	unclassified	Neurotoxin	0.000894862
LiCl_10uM_Male	10	Male	unclassified	Wnt pathway agonist	0.000894369
Triclopyr_0.1uM_Male	0.1	Male	unclassified	herbicide	0.000893819
Malathion_10uM_Female	10	Female	unclassified	insecticide	0.000893655
Cinmethylin_0.01uM_Male	0.01	Male	unclassified	herbicide	0.00089333
Diclosulam_10uM_Male	10	Male	unclassified	herbicide	0.000893163
Metolachlor_10uM_Male	10	Male	unclassified	herbicide	0.000893094
Chloridazon_0.01uM_Female	0.01	Female	unclassified	herbicide	0.000892335
3-Iodo-2-propynyl-N-butylcarbamate_1uM_Male	1	Male	unclassified	microbicide	0.0008922
Irinotecan_1uM_Female	1	Female	Cluster 5	Top1 inhibitor	0.000892096
Iodosulfuron-methyl-sodium_0.01uM_Male	0.01	Male	unclassified	herbicide	0.000891565
Butachlor_0.1uM_Male	0.1	Male	unclassified	herbicide	0.00089151
Propetamphos_0.1uM_Male	0.1	Male	unclassified	insecticide	0.000891248
Scopolamine_0.1uM_Male	0.1	Male	unclassified	Cholinergic	0.00089115
Thiophanate-methyl_0.1uM_Female	0.1	Female	unclassified	fungicide	0.000890957
Esfenvalerate_0.1uM_Female	0.1	Female	Cluster 1	insecticide	0.000889555
Lipopolysaccharide (LPS)_1uM_Female	1	Female	unclassified	Toll-like receptor activator	0.000889104
Clomazone_10uM_Female	10	Female	unclassified	herbicide	0.000888271
Methamidophos_0.1uM_Female	0.1	Female	unclassified	insecticide	0.0008875
Oxadiazon_1uM_Female	1	Female	unclassified	herbicide	0.000887476
Resmethrin_0.1uM_Male	0.1	Male	unclassified	insecticide	0.000887084
Chloroneb_0.01uM_Male	0.01	Male	unclassified	fungicide	0.000886525
Methyl parathion_0.1uM_Female	0.1	Female	unclassified	fungicide	0.000886119
Pymetrozine_1uM_Female	1	Female	unclassified	insecticide	0.000885941
Emamectin benzoate_1uM_Female	1	Female	unclassified	insecticide	0.000885515
Dimethomorph_10uM_Female	10	Female	unclassified	fungicide	0.00088546
Linuron_0.1uM_Female	0.1	Female	unclassified	herbicide	0.000885315
Ethylene thiourea_1uM_Female	1	Female	unclassified	reactant, rubber accelerator	0.000884557
Tralkoxydim_0.1uM_Male	0.1	Male	unclassified	herbicide	0.000884441
Chlorothalonil_0.1uM_Female	0.1	Female	unclassified	fungicide	0.000883699
Abamectin_0.1uM_Male	0.1	Male	unclassified	insecticide	0.000883578
Ethalfluralin_0.1uM_Female	0.1	Female	unclassified	herbicide	0.00088348
Maleic hydrazide_0.1uM_Female	0.1	Female	unclassified	herbicide	0.000883392
Propazine_1uM_Female	1	Female	unclassified	herbicide	0.000883249
Diclofop-methyl_0.01uM_Male	0.01	Male	unclassified	herbicide	0.000883002
Maneb_10uM_Male	10	Male	unclassified	fungicide	0.000882331
Levofloxacin_0.1uM_Female	0.1	Female	unclassified	fluoroquinolone Antibiotic	0.000882265
Clothianidin_0.01uM_Male	0.01	Male	unclassified	insecticide	0.000882126
Imazapic_10uM_Female	10	Female	unclassified	herbicide	0.000881675
Flutolanil_1uM_Male	1	Male	unclassified	fungicide	0.000881607
Pentachloronitrobenzene_1uM_Male	1	Male	unclassified	fungicide, pesticide	0.000881544
Dicrotophos_10uM_Male	10	Male	unclassified	insecticide, agrochemical , acetylcholinesterase inhibitor	0.000881335
Diclofop-methyl_0.1uM_Male	0.1	Male	unclassified	herbicide	0.000881219
Chlorpropham_0.1uM_Female	0.1	Female	unclassified	herbicide	0.000881016
Chlorothalonil_0.1uM_Male	0.1	Male	unclassified	fungicide	0.000880823
Naled_0.1uM_Male	0.1	Male	unclassified	insecticide	0.000880485
5-azacytidine_1uM_Male	1	Male	unclassified	DNA methyltransferase inhibitor	0.000879817
Pymetrozine_0.01uM_Male	0.01	Male	unclassified	insecticide	0.000879676
Triadimenol_1uM_Female	1	Female	unclassified	fungicide	0.00087953
Boric acid_0.1uM_Female	0.1	Female	unclassified	astringent	0.000878708
Cyanazine_0.1uM_Female	0.1	Female	unclassified	herbicide	0.000878249
Parathion_0.01uM_Female	0.01	Female	unclassified	insecticide	0.000877938
Linuron_1uM_Male	1	Male	unclassified	herbicide	0.000877369
Carfentrazone-ethyl_10uM_Male	10	Male	unclassified	herbicide	0.000876906
Sodium Azide_0.1uM_Male	0.1	Male	unclassified	explosive trigger in airbags	0.000876885
Acifluorfen_1uM_Female	1	Female	unclassified	herbicide	0.000876788
Thidiazuron_0.1uM_Male	0.1	Male	unclassified	herbicide	0.000876322
Ethylene thiourea_0.01uM_Male	0.01	Male	unclassified	reactant, rubber accelerator	0.000876008
Chlorpyrifos-methyl_1uM_Male	1	Male	unclassified	insecticide	0.000875517
Abamectin_0.01uM_Female	0.01	Female	unclassified	insecticide	0.000874948
Imazamox_1uM_Female	1	Female	unclassified	herbicide	0.000874347
Ethephon_0.1uM_Male	0.1	Male	unclassified	herbicide	0.000874194
Thiram_0.01uM_Male	0.01	Male	unclassified	fungicide	0.000873383
Cyhalofop-butyl_0.1uM_Male	0.1	Male	unclassified	herbicide	0.000873362
Metolachlor_0.1uM_Male	0.1	Male	unclassified	herbicide	0.000873321
Thidiazuron_10uM_Female	10	Female	unclassified	herbicide	0.000873241
Triflumizole_1uM_Male	1	Male	unclassified	fungicide	0.000872994
Bisphenol A_0.1uM_Female	0.1	Female	unclassified	plasticizer	0.000872805
MCPA_1uM_Male	1	Male	unclassified	herbicide	0.000872586
Etridiazole_0.1uM_Male	0.1	Male	unclassified	fungicide	0.000872488
Imazaquin_1uM_Female	1	Female	unclassified	herbicide	0.000872411
Flumioxazin_0.01uM_Male	0.01	Male	unclassified	herbicide	0.000872373
Topotecan_0.01uM_Male	0.01	Male	Cluster 5	Top1 inhibitor	0.000871776
Genistein_0.1uM_Male	0.1	Male	unclassified	Estrogenic	0.000871747
Folpet_1uM_Male	1	Male	unclassified	fungicide	0.000871727
Cloprop_0.1uM_Female	0.1	Female	unclassified	herbicide	0.000871114
PFOS_1uM_Male	1	Male	unclassified	fluorosurfactant	0.000871001
Triflumizole_0.01uM_Female	0.01	Female	unclassified	fungicide	0.000870992
Isazofos_1uM_Female	1	Female	unclassified	insecticide	0.000870346
Mepiquat chloride_0.1uM_Female	0.1	Female	unclassified	herbicide	0.000869036
Methidathion_0.01uM_Male	0.01	Male	unclassified	insecticide	0.00086878
Bendiocarb_1uM_Female	1	Female	unclassified	insecticide	0.000868468
Prodiamine_10uM_Female	10	Female	unclassified	herbicide	0.000867656
Disulfoton_0.1uM_Female	0.1	Female	unclassified	insecticide	0.00086765
Oxamyl_0.1uM_Male	0.1	Male	unclassified	insecticide	0.000867453
Clofentezine_10uM_Female	10	Female	unclassified	insecticide	0.000867029
Flumiclorac-pentyl_0.1uM_Male	0.1	Male	unclassified	herbicide	0.000866857
Fenthion_0.1uM_Male	0.1	Male	unclassified	insecticide	0.000866752
Fenamiphos_0.1uM_Male	0.1	Male	unclassified	insecticide	0.000866678
Thiamethoxam_1uM_Male	1	Male	unclassified	insecticide	0.000866516
Flavopiridol_0.1uM_Male	0.1	Male	unclassified	Transcription elongation inhibitor	0.000866429
Azoxystrobin_0.1uM_Male	0.1	Male	Cluster 2	fungicide	0.000866396
Flufenacet_10uM_Female	10	Female	unclassified	herbicide	0.000866251
Fluazifop-butyl_0.1uM_Male	0.1	Male	unclassified	herbicide	0.000865722
Carboxin_0.1uM_Male	0.1	Male	unclassified	fungicide	0.000865709
Cyanamide_10uM_Female	10	Female	unclassified	multipurpose agro and industrial reactant	0.000865651
Clorophene_0.1uM_Male	0.1	Male	unclassified	microbicide	0.000864171
KCl_0.1uM_Female	0.1	Female	unclassified	Neuon depolarization agent	0.000863604
Chlorothalonil_0.01uM_Male	0.01	Male	unclassified	fungicide	0.0008636
Fluazifop-P-butyl_0.01uM_Male	0.01	Male	unclassified	herbicide	0.00086328
Bifenthrin_0.1uM_Female	0.1	Female	Cluster 1	insecticide	0.000863235
Dichlobenil_0.1uM_Male	0.1	Male	unclassified	herbicide	0.000863046
Thiazopyr_0.01uM_Male	0.01	Male	unclassified	herbicide	0.000863012
Fluroxypyr_1uM_Male	1	Male	unclassified	herbicide	0.000862874
Monobutyl phthalate_0.1uM_Male	0.1	Male	unclassified	metabolite	0.00086266
Tebufenozide_0.1uM_Male	0.1	Male	unclassified	insecticide	0.000862591
Paclobutrazol_1uM_Male	1	Male	unclassified	herbicide	0.000862498
Fluroxypyr-meptyl_0.1uM_Female	0.1	Female	unclassified	herbicide	0.00086243
Levofloxacin_10uM_Female	10	Female	unclassified	fluoroquinolone Antibiotic	0.000862333
Thidiazuron_0.1uM_Female	0.1	Female	unclassified	herbicide	0.000861948
Propyzamide_0.1uM_Female	0.1	Female	unclassified	herbicide	0.000861893
Propoxur_10uM_Male	10	Male	unclassified	insecticide	0.000861427
Di(2-ethylhexyl) phthalate_0.1uM_Male	0.1	Male	unclassified	plasticiser	0.000861379
Prallethrin_0.1uM_Female	0.1	Female	unclassified	insecticide	0.000860825
Dichlorvos_0.01uM_Male	0.01	Male	unclassified	insecticide	0.000860292
Diclosulam_1uM_Female	1	Female	unclassified	herbicide	0.000860092
Cymoxanil_0.1uM_Female	0.1	Female	unclassified	fungicide	0.00086004
Sodium Azide_10uM_Female	10	Female	unclassified	explosive trigger in airbags	0.000859605
Triclosan_0.1uM_Female	0.1	Female	unclassified	fungicide	0.000859392
Moxifloxacin_0.01uM_Male	0.01	Male	unclassified	fluoroquinolone Antibiotic	0.000859133
Vinclozolin_0.1uM_Female	0.1	Female	unclassified	fungicide	0.000858843
Chloroneb_1uM_Female	1	Female	unclassified	fungicide	0.000858658
NMDA_1uM_Male	1	Male	Cluster 1	antagonist at NMDA receptors	0.000858512
Triticonazole_0.1uM_Male	0.1	Male	unclassified	fungicide	0.000858338
Acibenzolar-S-methyl_0.1uM_Male	0.1	Male	unclassified	fungicide, plant activator	0.000858324
Coumaphos_1uM_Female	1	Female	unclassified	insecticide	0.000857958
Abamectin_1uM_Male	1	Male	unclassified	insecticide	0.000857784
Paclobutrazol_0.1uM_Female	0.1	Female	unclassified	herbicide	0.000857597
Acibenzolar-S-methyl_0.01uM_Male	0.01	Male	unclassified	fungicide, plant activator	0.000856755
Malaoxon_1uM_Female	1	Female	unclassified	metabolite of malathion	0.0008563
Deisopropylatrazine_1uM_Male	1	Male	unclassified	bacterial xenobiotic metabolite	0.000856227
Fenamidone_0.1uM_Male	0.1	Male	Cluster 2	fungicide	0.000855968
Diazoxon_1uM_Male	1	Male	unclassified	metabolite of diazinon	0.000855432
Irinotecan_0.1uM_Female	0.1	Female	Cluster 5	Top1 inhibitor	0.000854636
Paraquat_0.1uM_Male	0.1	Male	unclassified	ROS generator	0.000854371
Kresoxim methyl_0.1uM_Male	0.1	Male	Cluster 2	Mitochondrial inhibitor	0.000853936
Difenoconazole_10uM_Male	10	Male	unclassified	fungicide	0.000853651
Imidacloprid_1uM_Female	1	Female	unclassified	insecticide	0.000853613
Mancozeb_1uM_Female	1	Female	unclassified	fungicide	0.000853608
Lactofen_0.01uM_Male	0.01	Male	unclassified	herbicide	0.000853534
Lactofen_1uM_Male	1	Male	unclassified	herbicide	0.00085345
Triadimenol_0.01uM_Male	0.01	Male	unclassified	fungicide	0.000853084
Propetamphos_0.01uM_Male	0.01	Male	unclassified	insecticide	0.000852793
Isoxaflutole_10uM_Female	10	Female	unclassified	herbicide	0.000852362
Pyraflufen-ethyl_1uM_Male	1	Male	unclassified	herbicide	0.000851939
Dicamba_0.1uM_Female	0.1	Female	unclassified	herbicide	0.0008517
Carboxin_0.01uM_Male	0.01	Male	unclassified	fungicide	0.000851242
Flumetsulam_0.1uM_Female	0.1	Female	unclassified	herbicide	0.000851102
Mesotrione_0.01uM_Male	0.01	Male	unclassified	herbicide	0.000851087
Sulfentrazone_10uM_Male	10	Male	unclassified	herbicide	0.000851032
Methyl isothiocyanate_1uM_Female	1	Female	unclassified	metabolite, explosives/weapons/fumigant/insecticide	0.000850768
Methidathion_1uM_Female	1	Female	unclassified	insecticide	0.000850755
Bendiocarb_0.1uM_Male	0.1	Male	unclassified	insecticide	0.000850503
Oxamyl_1uM_Female	1	Female	unclassified	insecticide	0.000850461
UNC3230_0.01uM_Male	0.01	Male	unclassified	PIP5K1C inhibitor	0.000850226
Captan_0.1uM_Female	0.1	Female	unclassified	fungicide	0.00085007
Chlorpyrifos-methyl_1uM_Female	1	Female	unclassified	insecticide	0.000849979
Thiacloprid_0.1uM_Male	0.1	Male	unclassified	insecticide	0.00084989
Boscalid_0.01uM_Male	0.01	Male	unclassified	fungicide	0.000849484
Oxadiazon_0.01uM_Male	0.01	Male	unclassified	herbicide	0.000848702
Vinclozolin_1uM_Female	1	Female	unclassified	fungicide	0.00084863
Dicofol_0.01uM_Male	0.01	Male	unclassified	insecticide	0.000848475
Imazaquin_0.01uM_Male	0.01	Male	unclassified	herbicide	0.000848221
Sethoxydim_0.1uM_Female	0.1	Female	unclassified	herbicide	0.000847758
2-Methoxyethanol_10uM_Male	10	Male	unclassified	solvent, protic solvent	0.000847573
Spirodiclofen_0.01uM_Male	0.01	Male	unclassified	insecticide	0.000847521
Sodium arsenite_0.1uM_Female	0.1	Female	unclassified	herbicide	0.000847322
Forchlorfenuron_0.1uM_Female	0.1	Female	unclassified	plant growth regulator	0.000847025
NMDA_0.01uM_Female	0.01	Female	Cluster 1	antagonist at NMDA receptors	0.000846902
Fluthiacet-methyl_1uM_Female	1	Female	unclassified	herbicide	0.000846873
S-Bioallethrin_1uM_Male	1	Male	unclassified	insecticide	0.000846816
Genistein_10uM_Male	10	Male	unclassified	Estrogenic	0.000846634
UTP_0.1uM_Male	0.1	Male	unclassified	Cell metabolism	0.000846147
Ethalfluralin_1uM_Female	1	Female	unclassified	herbicide	0.000846119
Flumetsulam_1uM_Male	1	Male	unclassified	herbicide	0.000845899
Isazofos_0.1uM_Female	0.1	Female	unclassified	insecticide	0.000845666
Azamethiphos_0.1uM_Male	0.1	Male	unclassified	insecticide	0.000845218
Cyprodinil_10uM_Male	10	Male	unclassified	fungicide	0.000844989
Tetrodotoxin (TTX)_0.1uM_Female	0.1	Female	unclassified	Neurotoxin	0.000844849
Fluometuron_0.01uM_Male	0.01	Male	unclassified	herbicide	0.000844275
ICRF193_0.01uM_Male	0.01	Male	Cluster 5	Top2 inhibitor	0.0008441
Terbacil_0.1uM_Female	0.1	Female	unclassified	herbicide	0.000843539
Cyproconazole_1uM_Female	1	Female	unclassified	fungicide	0.000843255
Fipronil_0.01uM_Male	0.01	Male	unclassified	insecticide	0.000843193
Oxytetracycline dihydrate_10uM_Female	10	Female	unclassified	fungicide, microbicide	0.000843034
Azinphos-methyl_0.1uM_Male	0.1	Male	unclassified	insecticide	0.000842963
Resmethrin_0.01uM_Female	0.01	Female	unclassified	insecticide	0.000842095
Kresoxim methyl + Boscalid_0.1uM_Male	0.1	Male	Cluster 2	Mitochondrial inhibitor + fungicide	0.000841774
Fluthiacet-methyl_0.1uM_Male	0.1	Male	unclassified	herbicide	0.000841691
Equol_10uM_Male	10	Male	unclassified	Estrogenic	0.000841079
Cypermethrin_1uM_Male	1	Male	unclassified	insecticide	0.000840613
Oryzalin_0.1uM_Female	0.1	Female	unclassified	herbicide	0.000840514
Clorophene_10uM_Male	10	Male	unclassified	microbicide	0.000840158
Acifluorfen_0.1uM_Male	0.1	Male	unclassified	herbicide	0.000839793
Norflurazon_0.01uM_Male	0.01	Male	unclassified	herbicide	0.000839357
S-Bioallethrin_0.1uM_Female	0.1	Female	unclassified	insecticide	0.000838914
Flufenacet_1uM_Female	1	Female	unclassified	herbicide	0.000838901
Piperonyl butoxide_10uM_Female	10	Female	unclassified	pesticide synergist	0.000838802
Cyazofamid_0.1uM_Female	0.1	Female	unclassified	fungicide	0.000838421
Thiamethoxam_0.01uM_Male	0.01	Male	unclassified	insecticide	0.00083841
Propyzamide_10uM_Female	10	Female	unclassified	herbicide	0.000837771
PFOA_10uM_Female	10	Female	unclassified	fluorosurfactant	0.000837746
Dicloran_0.1uM_Male	0.1	Male	unclassified	fungicide	0.000837544
Chlorethoxyfos_0.1uM_Male	0.1	Male	unclassified	insecticide	0.000837445
Esfenvalerate_1uM_Female	1	Female	Cluster 1	insecticide	0.000837432
Flufenacet_0.1uM_Male	0.1	Male	unclassified	herbicide	0.000837193
Curcumin_0.1uM_Male	0.1	Male	unclassified	curcuminoid of turmeric	0.000836935
P7C3-A20_0.01uM_Male	0.01	Male	unclassified	NAMPT activator	0.00083682
UTP_10uM_Female	10	Female	unclassified	Cell metabolism	0.000836368
Lipopolysaccharide (LPS)_10uM_Female	10	Female	unclassified	Toll-like receptor activator	0.000836223
Clofentezine_0.1uM_Male	0.1	Male	unclassified	insecticide	0.000836219
Cyhalofop-butyl_0.01uM_Male	0.01	Male	unclassified	herbicide	0.00083612
Monomethyl phthalate_10uM_Female	10	Female	unclassified	plasticizers	0.000836065
Famoxadone_0.1uM_Female	0.1	Female	unclassified	fungicide	0.000835999
Equol_1uM_Female	1	Female	unclassified	Estrogenic	0.000835889
Permethrin_0.01uM_Male	0.01	Male	unclassified	insecticide	0.00083579
Diclofop-methyl_10uM_Female	10	Female	unclassified	herbicide	0.000835618
Prallethrin_1uM_Female	1	Female	unclassified	insecticide	0.000835351
Gabazine (SR-95531)_0.01uM_Male	0.01	Male	unclassified	antagonist at GABAA receptors	0.00083528
Tralkoxydim_1uM_Female	1	Female	unclassified	herbicide	0.000834884
Butafenacil_0.1uM_Male	0.1	Male	unclassified	herbicide	0.000834848
Clofentezine_1uM_Female	1	Female	unclassified	insecticide	0.000834736
Chlorpyrifos oxon_1uM_Female	1	Female	unclassified	metabolite	0.000834503
Maneb_0.1uM_Male	0.1	Male	unclassified	fungicide	0.000834452
Cymoxanil_0.1uM_Male	0.1	Male	unclassified	fungicide	0.000833875
Tepraloxydim_0.01uM_Male	0.01	Male	unclassified	herbicide	0.000833808
Lipopolysaccharide (LPS)_0.1uM_Male	0.1	Male	unclassified	Toll-like receptor activator	0.000832966
Cyfluthrin_0.01uM_Male	0.01	Male	unclassified	insecticide	0.000832843
CHIR99021 (CT99021)_1uM_Male	1	Male	unclassified	GSK3b inhibitor; Wnt pathway activator	0.000832813
DEET_0.01uM_Male	0.01	Male	unclassified	insect repellent	0.000832711
Bifenthrin_1uM_Female	1	Female	Cluster 1	insecticide	0.000832608
Fenarimol_0.1uM_Male	0.1	Male	unclassified	fungicide	0.000832526
Aldicarb_0.1uM_Female	0.1	Female	unclassified	insecticide	0.00083244
Sethoxydim_1uM_Female	1	Female	unclassified	herbicide	0.000832422
Fenhexamid_0.1uM_Female	0.1	Female	unclassified	fungicide	0.000832254
Levofloxacin_1uM_Female	1	Female	unclassified	fluoroquinolone Antibiotic	0.000832113
Thiazopyr_1uM_Female	1	Female	unclassified	herbicide	0.000832025
Fenpropathrin_0.01uM_Male	0.01	Male	Cluster 1	insecticide	0.000831771
Fludioxonil_1uM_Male	1	Male	unclassified	fungicide	0.00083163
Irinotecan_0.1uM_Male	0.1	Male	Cluster 5	Top1 inhibitor	0.000831592
Thiram_10uM_Female	10	Female	unclassified	fungicide	0.000831316
Fluazifop-butyl_0.1uM_Female	0.1	Female	unclassified	herbicide	0.000830997
Fenarimol_0.01uM_Male	0.01	Male	unclassified	fungicide	0.000830979
Zoxamide_0.1uM_Male	0.1	Male	unclassified	fungicide	0.000830177
Clopyralid-olamine_0.1uM_Male	0.1	Male	unclassified	herbicide	0.000830099
Tetrodotoxin (TTX)_1uM_Male	1	Male	unclassified	Neurotoxin	0.000829463
Endosulfan_1uM_Female	1	Female	unclassified	insecticide	0.000829348
Chlorpyrifos oxon_0.01uM_Male	0.01	Male	unclassified	metabolite	0.000828299
Pentachloronitrobenzene_0.1uM_Male	0.1	Male	unclassified	fungicide, pesticide	0.000828211
Alachlor_1uM_Female	1	Female	unclassified	herbicide	0.000827499
2,4-Dichlorophenoxyacetic acid_0.01uM_Male	0.01	Male	unclassified	herbicide	0.000827331
Thiazopyr_0.1uM_Male	0.1	Male	unclassified	herbicide	0.000826979
Naled_0.1uM_Female	0.1	Female	unclassified	insecticide	0.000826938
Fluroxypyr-meptyl_1uM_Female	1	Female	unclassified	herbicide	0.000826605
VX680_0.1uM_Female	0.1	Female	unclassified	Aurka kinase inhibitor	0.000826573
Pendimethalin_1uM_Male	1	Male	unclassified	herbicide	0.000826559
Dimethylarsinic acid_0.1uM_Male	0.1	Male	unclassified	pesticide	0.000825991
Trichlorfon_0.1uM_Female	0.1	Female	unclassified	insecticide	0.000825941
Prallethrin_0.01uM_Male	0.01	Male	unclassified	insecticide	0.000825659
Flusilazole_0.1uM_Male	0.1	Male	unclassified	fungicide	0.00082537
Diuron_0.1uM_Male	0.1	Male	unclassified	herbicide	0.000825294
Puromycin_0.01uM_Male	0.01	Male	Cluster 1	Tdp1 inhibitor	0.000825125
Picloram_0.1uM_Male	0.1	Male	unclassified	herbicide	0.000825111
Cycloate_0.1uM_Male	0.1	Male	unclassified	herbicide	0.000824902
Prochloraz_1uM_Female	1	Female	unclassified	fungicide	0.000824786
Thiram_1uM_Male	1	Male	unclassified	fungicide	0.000824365
Chloridazon_0.1uM_Female	0.1	Female	unclassified	herbicide	0.000824044
Fenitrothion_0.1uM_Male	0.1	Male	unclassified	insecticide	0.000822956
Benomyl_0.01uM_Female	0.01	Female	unclassified	fungicide	0.000822843
Emamectin benzoate_0.1uM_Female	0.1	Female	unclassified	insecticide	0.000821901
Propazine_0.1uM_Male	0.1	Male	unclassified	herbicide	0.000821778
Cyfluthrin_10uM_Female	10	Female	unclassified	insecticide	0.000821618
Isazofos_0.01uM_Male	0.01	Male	unclassified	insecticide	0.000821413
Vitamin E (alpha-tocopherol)_1uM_Male	1	Male	unclassified	Antioxidant	0.000821256
Chloroneb_10uM_Female	10	Female	unclassified	fungicide	0.000820681
Cyprodinil_0.1uM_Male	0.1	Male	unclassified	fungicide	0.000820505
KCl_0.01uM_Male	0.01	Male	unclassified	Neuon depolarization agent	0.000820373
Mesotrione_0.01uM_Female	0.01	Female	unclassified	herbicide	0.000820366
Triticonazole_1uM_Female	1	Female	unclassified	fungicide	0.000820018
Clomazone_1uM_Male	1	Male	unclassified	herbicide	0.000819986
Cyprodinil_0.01uM_Male	0.01	Male	unclassified	fungicide	0.000819858
Bensulide_0.01uM_Male	0.01	Male	unclassified	herbicide	0.000819773
NAPQI_0.1uM_Female	0.1	Female	unclassified	toxic byproduct of acetaminophen	0.000819022
Propetamphos_10uM_Female	10	Female	unclassified	insecticide	0.000818786
Indoxacarb_0.1uM_Female	0.1	Female	unclassified	insecticide	0.000818741
5-azacytidine_10uM_Female	10	Female	unclassified	DNA methyltransferase inhibitor	0.000818704
Fluroxypyr_0.1uM_Male	0.1	Male	unclassified	herbicide	0.000818686
Benomyl_1uM_Female	1	Female	unclassified	fungicide	0.000818618
DRB (5,6 Dichlorobenzinhg)_0.1uM_Male	0.1	Male	unclassified	Transcription elongation inhibitor	0.000818444
Vehicle_Female	Vehicle	Female	unclassified	Vehicle	0.000818141
Bisphenol A_1uM_Female	1	Female	unclassified	plasticizer	0.000817824
MEHP_10uM_Female	10	Female	unclassified	plasticizer	0.000817801
Thiobencarb_1uM_Female	1	Female	unclassified	herbicide	0.000817532
Quinclorac_0.1uM_Male	0.1	Male	unclassified	herbicide	0.000817021
Semustine_0.1uM_Male	0.1	Male	unclassified	Nitrogen compound	0.000817019
Formetanate hydrochloride_0.01uM_Male	0.01	Male	unclassified	insecticide	0.000816954
Forchlorfenuron_0.1uM_Male	0.1	Male	unclassified	plant growth regulator	0.000816939
DEET_0.1uM_Female	0.1	Female	unclassified	insect repellent	0.000816926
Fenamidone_0.01uM_Male	0.01	Male	Cluster 2	fungicide	0.000816725
NAPQI_10uM_Male	10	Male	unclassified	toxic byproduct of acetaminophen	0.000816091
Fenoxaprop-ethyl_0.1uM_Male	0.1	Male	unclassified	herbicide	0.00081571
Triadimenol_1uM_Male	1	Male	unclassified	fungicide	0.000815684
Pendimethalin_0.01uM_Male	0.01	Male	unclassified	herbicide	0.000815537
Fluroxypyr_0.1uM_Female	0.1	Female	unclassified	herbicide	0.000814952
Parathion_0.1uM_Female	0.1	Female	unclassified	insecticide	0.000814872
EPTC_0.01uM_Male	0.01	Male	unclassified	herbicide	0.000814675
Alachlor_1uM_Male	1	Male	unclassified	herbicide	0.000814644
Etridiazole_0.01uM_Male	0.01	Male	unclassified	fungicide	0.00081463
Tetramethrin_0.1uM_Female	0.1	Female	unclassified	insecticide	0.000814617
Phosalone_0.1uM_Male	0.1	Male	unclassified	insecticide	0.000814046
Pirimicarb_0.1uM_Female	0.1	Female	unclassified	insecticide	0.000813559
Azinphos-methyl_0.01uM_Male	0.01	Male	unclassified	insecticide	0.000813319
Fenoxaprop-ethyl_0.01uM_Male	0.01	Male	unclassified	herbicide	0.000812967
Fenhexamid_1uM_Male	1	Male	unclassified	fungicide	0.000812568
Hexazinone_1uM_Female	1	Female	unclassified	herbicide	0.000812052
Ethoprop_1uM_Male	1	Male	unclassified	insecticide	0.000811861
Carbaryl_1uM_Male	1	Male	unclassified	insecticide	0.000811099
Imazalil_0.01uM_Male	0.01	Male	unclassified	fungicide	0.000810939
Di(2-ethylhexyl) phthalate_10uM_Female	10	Female	unclassified	plasticiser	0.000810711
Permethrin_0.1uM_Female	0.1	Female	unclassified	insecticide	0.000810694
Chlorpropham_10uM_Male	10	Male	unclassified	herbicide	0.000810573
Asulam_1uM_Male	1	Male	unclassified	herbicide	0.00081055
Flumiclorac-pentyl_1uM_Female	1	Female	unclassified	herbicide	0.000809945
Carboxin_1uM_Female	1	Female	unclassified	fungicide	0.000809317
Bendiocarb_10uM_Female	10	Female	unclassified	insecticide	0.000809196
Sulfentrazone_0.1uM_Male	0.1	Male	unclassified	herbicide	0.000808363
Propamocarb hydrochloride_10uM_Male	10	Male	unclassified	insecticide	0.000808214
Forchlorfenuron_0.01uM_Male	0.01	Male	unclassified	plant growth regulator	0.000807688
Resmethrin_10uM_Female	10	Female	unclassified	insecticide	0.000807465
Fenarimol_0.1uM_Female	0.1	Female	unclassified	fungicide	0.00080713
Tetrodotoxin (TTX)_0.01uM_Male	0.01	Male	unclassified	Neurotoxin	0.000807018
Dichlobenil_0.01uM_Male	0.01	Male	unclassified	herbicide	0.000806339
Fluazifop-butyl_1uM_Female	1	Female	unclassified	herbicide	0.000806128
Methoxychlor_1uM_Male	1	Male	unclassified	insecticide	0.000805519
Moxifloxacin_1uM_Male	1	Male	unclassified	fluoroquinolone Antibiotic	0.000805518
Captan_0.01uM_Male	0.01	Male	unclassified	fungicide	0.000805314
Pyrithiobac-sodium_10uM_Male	10	Male	unclassified	herbicide	0.000804805
Bardoxalone-methyl_0.01uM_Female	0.01	Female	unclassified	NRF2 activator	0.000804616
2-(Thiocyanomethylthio)benzothiazole_1uM_Female	1	Female	unclassified	fungicide,microbicide	0.000804294
Vitamin E (alpha-tocopherol)_0.1uM_Male	0.1	Male	unclassified	Antioxidant	0.00080387
Anilazine_1uM_Male	1	Male	unclassified	fungicide	0.00080379
Formetanate hydrochloride_0.1uM_Male	0.1	Male	unclassified	insecticide	0.000803765
Icaridin_0.1uM_Female	0.1	Female	unclassified	repellant	0.000803652
Fenamiphos_1uM_Female	1	Female	unclassified	insecticide	0.000803482
Allethrin_1uM_Female	1	Female	unclassified	insecticide	0.000803044
NMDA_1uM_Female	1	Female	Cluster 1	antagonist at NMDA receptors	0.000802982
Aldicarb_1uM_Female	1	Female	unclassified	insecticide	0.000802812
Butralin_0.1uM_Male	0.1	Male	unclassified	herbicide	0.0008023
Chloridazon_1uM_Female	1	Female	unclassified	herbicide	0.000802246
Fluometuron_0.1uM_Male	0.1	Male	unclassified	herbicide	0.000802076
Tepraloxydim_0.1uM_Male	0.1	Male	unclassified	herbicide	0.000801458
Vitamin E (alpha-tocopherol)_1uM_Female	1	Female	unclassified	Antioxidant	0.000801428
Flutolanil_0.1uM_Male	0.1	Male	unclassified	fungicide	0.000801294
Cyazofamid_1uM_Male	1	Male	unclassified	fungicide	0.000801282
Pymetrozine_0.1uM_Male	0.1	Male	unclassified	insecticide	0.000801117
Prodiamine_1uM_Female	1	Female	unclassified	herbicide	0.000800817
Mancozeb_0.01uM_Male	0.01	Male	unclassified	fungicide	0.000800522
Triclosan_1uM_Female	1	Female	unclassified	fungicide	0.000800207
Caffeine_0.1uM_Male	0.1	Male	unclassified	CNS stimulator	0.000799817
Diniconazole_10uM_Female	10	Female	unclassified	fungicide	0.000799611
KCl_1uM_Male	1	Male	unclassified	Neuon depolarization agent	0.000799446
Diazoxon_10uM_Male	10	Male	unclassified	metabolite of diazinon	0.000799416
Dimethyl phthalate_10uM_Female	10	Female	unclassified	plasticizer	0.000799285
Norflurazon_10uM_Male	10	Male	unclassified	herbicide	0.000798648
Iprodione_0.1uM_Male	0.1	Male	unclassified	fungicide	0.000798294
Triticonazole_0.01uM_Male	0.01	Male	unclassified	fungicide	0.000796807
Butralin_1uM_Male	1	Male	unclassified	herbicide	0.000796388
VX680_10uM_Male	10	Male	unclassified	Aurka kinase inhibitor	0.000796178
Maleic hydrazide_0.1uM_Male	0.1	Male	unclassified	herbicide	0.000796102
Acephate_0.1uM_Male	0.1	Male	unclassified	insecticide	0.000796086
Bifenazate_0.1uM_Male	0.1	Male	unclassified	insecticide	0.000796023
Dicofol_0.1uM_Female	0.1	Female	unclassified	insecticide	0.000795367
Fluazifop-P-butyl_0.1uM_Male	0.1	Male	unclassified	herbicide	0.000795315
Flumetsulam_0.01uM_Male	0.01	Male	unclassified	herbicide	0.000795073
Monocrotophos_0.01uM_Male	0.01	Male	unclassified	insecticide	0.000794682
Ethoprop_0.01uM_Male	0.01	Male	unclassified	insecticide	0.000794584
Pyrimethanil_1uM_Female	1	Female	unclassified	fungicide	0.000794381
Methomyl_0.1uM_Male	0.1	Male	unclassified	insecticide	0.000794175
Azamethiphos_0.1uM_Female	0.1	Female	unclassified	insecticide	0.000793788
Thiodicarb_10uM_Female	10	Female	unclassified	insecticide	0.000793765
2-Phenoxyethanol_0.01uM_Male	0.01	Male	unclassified	antiinfective agent, central nervous system depressant	0.000793329
Bensulide_1uM_Female	1	Female	unclassified	herbicide	0.000792868
17-beta-estradiol_0.01uM_Female	0.01	Female	unclassified	Estrogenic	0.000792659
Hexaconazole_1uM_Male	1	Male	unclassified	fungicide	0.00079252
Vorinostat (SAHA)_10uM_Female	10	Female	unclassified	HDAC inhibitor	0.000792448
Cyfluthrin_0.1uM_Female	0.1	Female	unclassified	insecticide	0.000792322
Irinotecan_0.01uM_Male	0.01	Male	Cluster 5	Top1 inhibitor	0.000792098
Phosalone_0.01uM_Male	0.01	Male	unclassified	insecticide	0.000791348
Chlorpyrifos oxon_0.1uM_Female	0.1	Female	unclassified	metabolite	0.000791337
Permethrin_1uM_Female	1	Female	unclassified	insecticide	0.000791322
Bentazone_10uM_Male	10	Male	unclassified	herbicide	0.00079107
Di(2-ethylhexyl) phthalate_1uM_Female	1	Female	unclassified	plasticiser	0.000791001
Captafol_0.1uM_Female	0.1	Female	unclassified	fungicide	0.000790275
Imazaquin_0.01uM_Female	0.01	Female	unclassified	herbicide	0.000790167
Metam-sodium hydrate_0.1uM_Female	0.1	Female	unclassified	herbicide	0.000789998
Gabazine (SR-95531)_0.01uM_Female	0.01	Female	unclassified	antagonist at GABAA receptors	0.000789769
Oxadiazon_0.1uM_Female	0.1	Female	unclassified	herbicide	0.000788899
Tefluthrin_0.01uM_Male	0.01	Male	unclassified	insecticide	0.000788612
Diphenylamine_10uM_Female	10	Female	Cluster 2	fungicide, plant growth regulator, insecticide	0.000788543
2-(Thiocyanomethylthio)benzothiazole_0.1uM_Female	0.1	Female	unclassified	fungicide,microbicide	0.000788367
NMDA_0.1uM_Male	0.1	Male	Cluster 1	antagonist at NMDA receptors	0.000788304
Flutolanil_0.01uM_Male	0.01	Male	unclassified	fungicide	0.000788276
Imazapyr_0.1uM_Male	0.1	Male	unclassified	herbicide	0.000788191
Prometryn_0.1uM_Female	0.1	Female	unclassified	herbicide	0.00078788
Ethephon_1uM_Male	1	Male	unclassified	herbicide	0.000787402
Iodosulfuron-methyl-sodium_1uM_Male	1	Male	unclassified	herbicide	0.000787369
Bromacil_1uM_Male	1	Male	unclassified	herbicide	0.000787304
Pentachloronitrobenzene_0.01uM_Male	0.01	Male	unclassified	fungicide, pesticide	0.00078724
Difenoconazole_0.1uM_Male	0.1	Male	unclassified	fungicide	0.000787133
Bromoxynil_0.1uM_Male	0.1	Male	unclassified	herbicide	0.000786952
Vitamin E (alpha-tocopherol)_10uM_Female	10	Female	unclassified	Antioxidant	0.000786793
P7C3-A20_0.1uM_Female	0.1	Female	unclassified	NAMPT activator	0.000786727
Endosulfan_0.1uM_Male	0.1	Male	unclassified	insecticide	0.00078661
Gabazine (SR-95531)_0.1uM_Female	0.1	Female	unclassified	antagonist at GABAA receptors	0.00078636
Diuron_10uM_Female	10	Female	unclassified	herbicide	0.000786309
Cloprop_10uM_Female	10	Female	unclassified	herbicide	0.000786279
Anilazine_10uM_Male	10	Male	unclassified	fungicide	0.000786272
Picloram_1uM_Male	1	Male	unclassified	herbicide	0.000786251
S-Bioallethrin_0.1uM_Male	0.1	Male	unclassified	insecticide	0.00078611
Monobutyl phthalate_0.01uM_Male	0.01	Male	unclassified	metabolite	0.000786014
Benfluralin_0.01uM_Male	0.01	Male	unclassified	herbicide	0.000785303
Pyrimethanil_0.1uM_Male	0.1	Male	unclassified	fungicide	0.000785246
Novaluron_10uM_Male	10	Male	unclassified	insecticide	0.000784844
Propamocarb hydrochloride_0.1uM_Female	0.1	Female	unclassified	insecticide	0.000784074
Triadimefon_1uM_Female	1	Female	unclassified	fungicide	0.000783853
Boscalid_10uM_Female	10	Female	unclassified	fungicide	0.00078366
Diclosulam_0.01uM_Male	0.01	Male	unclassified	herbicide	0.00078329
2-Phenoxyethanol_0.1uM_Male	0.1	Male	unclassified	antiinfective agent, central nervous system depressant	0.000782924
VX680_0.01uM_Male	0.01	Male	unclassified	Aurka kinase inhibitor	0.000782834
Buprofezin_10uM_Male	10	Male	unclassified	insecticide	0.00078271
Dipropyl pyridine-2,5-dicarboxylate_0.1uM_Male	0.1	Male	unclassified	insect repellent	0.000782549
Vinclozolin_0.01uM_Male	0.01	Male	unclassified	fungicide	0.000782167
Pyraflufen-ethyl_0.1uM_Male	0.1	Male	unclassified	herbicide	0.000782145
Propoxycarbazone-sodium_10uM_Female	10	Female	Cluster 2	herbicide	0.00078201
Dicofol_1uM_Female	1	Female	unclassified	insecticide	0.000781976
Allethrin_0.1uM_Female	0.1	Female	unclassified	insecticide	0.000781975
Pyriproxyfen_1uM_Female	1	Female	unclassified	insecticide	0.000781949
Cycloate_0.1uM_Female	0.1	Female	unclassified	herbicide	0.000781669
Acephate_1uM_Female	1	Female	unclassified	insecticide	0.000781342
Quinoxyfen_0.1uM_Male	0.1	Male	unclassified	herbicide	0.000781332
Metalaxyl_0.1uM_Male	0.1	Male	unclassified	fungicide	0.000781238
Bentazone_10uM_Female	10	Female	unclassified	herbicide	0.000781102
Indoxacarb_0.01uM_Male	0.01	Male	unclassified	insecticide	0.000780923
PFOA_0.1uM_Female	0.1	Female	unclassified	fluorosurfactant	0.000780896
Cyclanilide_0.1uM_Male	0.1	Male	unclassified	herbicide	0.000780891
Cyanazine_0.1uM_Male	0.1	Male	unclassified	herbicide	0.000780548
Methamidophos_0.01uM_Male	0.01	Male	unclassified	insecticide	0.000780376
Ethoprop_10uM_Male	10	Male	unclassified	insecticide	0.000780318
Tri-allate_10uM_Male	10	Male	unclassified	herbicide	0.000780154
Imazalil_1uM_Female	1	Female	unclassified	fungicide	0.000779931
Bisphenol A_0.01uM_Male	0.01	Male	unclassified	plasticizer	0.000779857
MEHP_0.1uM_Male	0.1	Male	unclassified	plasticizer	0.000779541
Dimethyl phthalate_0.01uM_Male	0.01	Male	unclassified	plasticizer	0.000779504
Clomazone_1uM_Female	1	Female	unclassified	herbicide	0.000779317
Metalaxyl_0.1uM_Female	0.1	Female	unclassified	fungicide	0.000779086
XAV939_0.01uM_Male	0.01	Male	unclassified	Tankyrase inhibitor; Wnt pathway inhibitor	0.000778856
5-azacytidine_0.1uM_Male	0.1	Male	unclassified	DNA methyltransferase inhibitor	0.000778553
Azamethiphos_1uM_Female	1	Female	unclassified	insecticide	0.000777859
Iodosulfuron-methyl-sodium_0.1uM_Male	0.1	Male	unclassified	herbicide	0.000777461
Semustine_0.1uM_Female	0.1	Female	unclassified	Nitrogen compound	0.000777103
Hexaconazole_1uM_Female	1	Female	unclassified	fungicide	0.000776914
Sodium Azide_0.01uM_Male	0.01	Male	unclassified	explosive trigger in airbags	0.000776703
17-beta-estradiol_1uM_Female	1	Female	unclassified	Estrogenic	0.000775736
2,4-DB_0.1uM_Male	0.1	Male	unclassified	herbicide	0.000775252
Propiconazole_0.1uM_Male	0.1	Male	unclassified	fungicide	0.000775136
Benomyl_0.1uM_Male	0.1	Male	unclassified	fungicide	0.000774943
Benfluralin_1uM_Male	1	Male	unclassified	herbicide	0.000774345
Dicloran_10uM_Male	10	Male	unclassified	fungicide	0.000773917
Profenofos_1uM_Male	1	Male	unclassified	insecticide	0.000773787
EPTC_1uM_Female	1	Female	unclassified	herbicide	0.00077368
Bromoxynil_0.01uM_Male	0.01	Male	unclassified	herbicide	0.000773584
Butachlor_0.1uM_Female	0.1	Female	unclassified	herbicide	0.000773538
Prodiamine_0.1uM_Female	0.1	Female	unclassified	herbicide	0.000773536
Piperonyl butoxide_0.01uM_Male	0.01	Male	unclassified	pesticide synergist	0.000773434
NAPQI_0.1uM_Male	0.1	Male	unclassified	toxic byproduct of acetaminophen	0.000773369
Propamocarb hydrochloride_0.01uM_Male	0.01	Male	unclassified	insecticide	0.000773231
Dicofol_10uM_Male	10	Male	unclassified	insecticide	0.000773227
Butachlor_1uM_Male	1	Male	unclassified	herbicide	0.000773219
Trichlorfon_1uM_Male	1	Male	unclassified	insecticide	0.000773095
N6-Cyclopentyl adenosine_0.1uM_Male	0.1	Male	unclassified	A1 adenosine receptor agonist	0.00077281
Prodiamine_1uM_Male	1	Male	unclassified	herbicide	0.0007723
Scopolamine_1uM_Male	1	Male	unclassified	Cholinergic	0.000772201
Vehicle_Male	Vehicle	Male	unclassified	Vehicle	0.000772035
Asulam_0.1uM_Female	0.1	Female	unclassified	herbicide	0.000771178
Vinclozolin_0.1uM_Male	0.1	Male	unclassified	fungicide	0.000771046
Tebufenozide_1uM_Female	1	Female	unclassified	insecticide	0.000770911
Thiobencarb_0.1uM_Female	0.1	Female	unclassified	herbicide	0.000770735
Norflurazon_0.1uM_Male	0.1	Male	unclassified	herbicide	0.000770683
Ethofumesate_1uM_Female	1	Female	unclassified	herbicide	0.000770175
Difenzoquat metilsulfate_1uM_Female	1	Female	Cluster 2	herbicide	0.000770167
Chlorpropham_0.01uM_Male	0.01	Male	unclassified	herbicide	0.000770076
Vorinostat (SAHA)_1uM_Female	1	Female	unclassified	HDAC inhibitor	0.000769362
Propoxur_0.1uM_Male	0.1	Male	unclassified	insecticide	0.000769006
Oxamyl_0.01uM_Male	0.01	Male	unclassified	insecticide	0.000768713
Mancozeb_10uM_Female	10	Female	unclassified	fungicide	0.000768423
Isoxaflutole_1uM_Female	1	Female	unclassified	herbicide	0.000767103
Lipopolysaccharide (LPS)_0.01uM_Male	0.01	Male	unclassified	Toll-like receptor activator	0.000766422
Metam-sodium hydrate_0.1uM_Male	0.1	Male	unclassified	herbicide	0.000766349
Thiamethoxam_1uM_Female	1	Female	unclassified	insecticide	0.00076619
MCPA_1uM_Female	1	Female	unclassified	herbicide	0.000765767
Triclopyr_1uM_Male	1	Male	unclassified	herbicide	0.0007651
Clorophene_0.01uM_Male	0.01	Male	unclassified	microbicide	0.000765009
VX680_1uM_Male	1	Male	unclassified	Aurka kinase inhibitor	0.000764954
Metolachlor_0.01uM_Male	0.01	Male	unclassified	herbicide	0.00076492
DL-AP5_10uM_Male	10	Male	unclassified	Potent, selective NMDA antagonist	0.00076474
Butylate_0.1uM_Male	0.1	Male	unclassified	herbicide	0.000764709
Isoxaflutole_0.01uM_Female	0.01	Female	unclassified	herbicide	0.00076418
KCl_0.01uM_Female	0.01	Female	unclassified	Neuon depolarization agent	0.000764142
Cyprodinil_1uM_Male	1	Male	unclassified	fungicide	0.000764044
Penoxsulam_10uM_Female	10	Female	unclassified	herbicide	0.000764007
Trifluralin_1uM_Female	1	Female	unclassified	herbicide	0.000763987
Niclosamide_0.1uM_Female	0.1	Female	Cluster 1	molluscicide, unassigned	0.000763907
Pymetrozine_1uM_Male	1	Male	unclassified	insecticide	0.000763825
S-Bioallethrin_10uM_Male	10	Male	unclassified	insecticide	0.000763747
Penoxsulam_1uM_Male	1	Male	unclassified	herbicide	0.000763571
Thiobencarb_0.1uM_Male	0.1	Male	unclassified	herbicide	0.000763445
Amitraz_1uM_Female	1	Female	unclassified	insecticide	0.000763054
Dichlorvos_0.1uM_Male	0.1	Male	unclassified	insecticide	0.000762571
Quinclorac_1uM_Female	1	Female	unclassified	herbicide	0.000762545
Diquat dibromide monohydrate_0.01uM_Male	0.01	Male	Cluster 2	herbicide	0.000762514
Clopyralid-olamine_0.01uM_Female	0.01	Female	unclassified	herbicide	0.00076241
MGK-264_0.1uM_Female	0.1	Female	unclassified	pesticide synergist	0.000762195
Dichlorprop_0.1uM_Male	0.1	Male	unclassified	herbicide	0.000762107
Butralin_1uM_Female	1	Female	unclassified	herbicide	0.00076183
5-azacytidine_0.01uM_Male	0.01	Male	unclassified	DNA methyltransferase inhibitor	0.00076102
Trifloxysulfuron-sodium_1uM_Male	1	Male	unclassified	herbicide	0.000760886
Fenitrothion_0.1uM_Female	0.1	Female	unclassified	insecticide	0.000760608
Fenbuconazole_0.1uM_Female	0.1	Female	unclassified	fungicide	0.0007606
Puromycin_0.1uM_Male	0.1	Male	Cluster 1	Tdp1 inhibitor	0.000760488
KT5720_0.1uM_Female	0.1	Female	unclassified	PKA inhibitor	0.000760403
Allethrin_0.1uM_Male	0.1	Male	unclassified	insecticide	0.000760314
Mevinphos_1uM_Female	1	Female	unclassified	acaricide	0.000760053
Scopolamine_0.1uM_Female	0.1	Female	unclassified	Cholinergic	0.000759992
Dipropyl pyridine-2,5-dicarboxylate_1uM_Female	1	Female	unclassified	insect repellent	0.000759114
Bisphenol A_0.1uM_Male	0.1	Male	unclassified	plasticizer	0.000758901
N6-Cyclopentyl adenosine_1uM_Female	1	Female	unclassified	A1 adenosine receptor agonist	0.000758798
Prometon_0.1uM_Male	0.1	Male	unclassified	herbicide	0.000758602
Iprodione_0.1uM_Female	0.1	Female	unclassified	fungicide	0.000758059
Quinclorac_0.1uM_Female	0.1	Female	unclassified	herbicide	0.000757557
Fluorodeoxy uridine (FdU)_0.1uM_Female	0.1	Female	unclassified	Antimitotic	0.000756691
Boscalid_1uM_Female	1	Female	unclassified	fungicide	0.000756594
Cyproconazole_0.1uM_Male	0.1	Male	unclassified	fungicide	0.000756385
Monobutyl phthalate_10uM_Female	10	Female	unclassified	metabolite	0.000756367
Diquat dibromide monohydrate_1uM_Male	1	Male	Cluster 2	herbicide	0.000756181
Oxadiazon_1uM_Male	1	Male	unclassified	herbicide	0.000755912
KT5720_0.01uM_Male	0.01	Male	unclassified	PKA inhibitor	0.000755622
Malaoxon_0.1uM_Male	0.1	Male	unclassified	metabolite of malathion	0.000754778
Parathion_0.1uM_Male	0.1	Male	unclassified	insecticide	0.000754717
Propiconazole_10uM_Female	10	Female	unclassified	fungicide	0.000754456
Dicloran_0.1uM_Female	0.1	Female	unclassified	fungicide	0.000754066
Dicloran_0.01uM_Male	0.01	Male	unclassified	fungicide	0.000753504
Lipopolysaccharide (LPS)_0.1uM_Female	0.1	Female	unclassified	Toll-like receptor activator	0.000753462
Imazethapyr_1uM_Female	1	Female	unclassified	herbicide	0.000753346
DNQX_0.01uM_Male	0.01	Male	unclassified	Selective non-NMDA antagonist	0.000753157
Diclosulam_1uM_Male	1	Male	unclassified	herbicide	0.000752913
Picloram_1uM_Female	1	Female	unclassified	herbicide	0.000752824
Isazofos_1uM_Male	1	Male	unclassified	insecticide	0.000752726
Esfenvalerate_1uM_Male	1	Male	Cluster 1	insecticide	0.000752614
Malathion_0.01uM_Male	0.01	Male	unclassified	insecticide	0.000752581
DEET_1uM_Male	1	Male	unclassified	insect repellent	0.000752514
Thiodicarb_0.1uM_Female	0.1	Female	unclassified	insecticide	0.000752213
Fluroxypyr-meptyl_0.1uM_Male	0.1	Male	unclassified	herbicide	0.000752175
Methyl parathion_0.1uM_Male	0.1	Male	unclassified	fungicide	0.000751997
Fenbuconazole_0.01uM_Male	0.01	Male	unclassified	fungicide	0.000751861
Dicamba_0.01uM_Male	0.01	Male	unclassified	herbicide	0.000751841
Diquat dibromide monohydrate_0.1uM_Male	0.1	Male	Cluster 2	herbicide	0.000751549
EPTC_0.1uM_Female	0.1	Female	unclassified	herbicide	0.000751319
Metolachlor_0.1uM_Female	0.1	Female	unclassified	herbicide	0.000751157
Quinclorac_1uM_Male	1	Male	unclassified	herbicide	0.000750982
Clothianidin_0.1uM_Male	0.1	Male	unclassified	insecticide	0.000750874
Oryzalin_0.1uM_Male	0.1	Male	unclassified	herbicide	0.000750811
Fluazinam_0.1uM_Female	0.1	Female	Cluster 2	fungicide	0.000750805
Tefluthrin_1uM_Female	1	Female	unclassified	insecticide	0.000750781
Fipronil_0.1uM_Female	0.1	Female	unclassified	insecticide	0.000750666
Dazomet_0.01uM_Male	0.01	Male	unclassified	herbicide	0.000750577
Propamocarb hydrochloride_0.1uM_Male	0.1	Male	unclassified	insecticide	0.000750509
3-Iodo-2-propynyl-N-butylcarbamate_0.01uM_Male	0.01	Male	unclassified	microbicide	0.000749653
Cyproconazole_0.01uM_Male	0.01	Male	unclassified	fungicide	0.000749425
Oxamyl_1uM_Male	1	Male	unclassified	insecticide	0.000749001
Fenpropathrin_1uM_Male	1	Male	Cluster 1	insecticide	0.000748086
Atrazine_0.01uM_Female	0.01	Female	unclassified	herbicide	0.000748081
Equol_0.01uM_Male	0.01	Male	unclassified	Estrogenic	0.000748014
Boscalid_0.1uM_Female	0.1	Female	unclassified	fungicide	0.000747855
Azoxystrobin_1uM_Male	1	Male	Cluster 2	fungicide	0.000747757
Propoxycarbazone-sodium_1uM_Female	1	Female	Cluster 2	herbicide	0.000747643
Imazapic_10uM_Male	10	Male	unclassified	herbicide	0.000747549
Fenamiphos_0.01uM_Male	0.01	Male	unclassified	insecticide	0.000747488
Spirodiclofen_1uM_Female	1	Female	unclassified	insecticide	0.000747377
Bendiocarb_0.1uM_Female	0.1	Female	unclassified	insecticide	0.000747038
Thiophanate-methyl_0.1uM_Male	0.1	Male	unclassified	fungicide	0.00074672
2-(Thiocyanomethylthio)benzothiazole_0.01uM_Male	0.01	Male	unclassified	fungicide,microbicide	0.000746363
Fenarimol_1uM_Female	1	Female	unclassified	fungicide	0.000746188
Triflumizole_1uM_Female	1	Female	unclassified	fungicide	0.000745921
Cinmethylin_1uM_Female	1	Female	unclassified	herbicide	0.000745562
Dimethoate_0.1uM_Female	0.1	Female	unclassified	insecticide	0.000745479
Novaluron_0.01uM_Female	0.01	Female	unclassified	insecticide	0.000744951
Fluazifop-P-butyl_0.1uM_Female	0.1	Female	unclassified	herbicide	0.000744944
Diphenylamine_10uM_Male	10	Male	Cluster 2	fungicide, plant growth regulator, insecticide	0.000744869
Piperonyl butoxide_1uM_Female	1	Female	unclassified	pesticide synergist	0.000744829
Tebupirimfos_0.1uM_Male	0.1	Male	unclassified	insecticide	0.000744572
Irinotecan_10uM_Female	10	Female	Cluster 5	Top1 inhibitor	0.000744458
Captafol_1uM_Male	1	Male	unclassified	fungicide	0.000744325
Metribuzin_0.01uM_Male	0.01	Male	unclassified	herbicide	0.000743969
Lead (II) Nitrate_0.01uM_Male	0.01	Male	Cluster 2	matches and fireworks	0.000743651
Dimethoate_1uM_Female	1	Female	unclassified	insecticide	0.000743517
Benomyl_1uM_Male	1	Male	unclassified	fungicide	0.000743376
KT5720_0.01uM_Female	0.01	Female	unclassified	PKA inhibitor	0.000742872
Daminozide_0.01uM_Male	0.01	Male	unclassified	herbicide	0.00074273
Carboxin_10uM_Male	10	Male	unclassified	fungicide	0.0007423
Propoxycarbazone-sodium_0.1uM_Male	0.1	Male	Cluster 2	herbicide	0.000741675
Triclosan_0.01uM_Male	0.01	Male	unclassified	fungicide	0.000741575
Chlorpyrifos-methyl_0.1uM_Male	0.1	Male	unclassified	insecticide	0.000741421
Flufenpyr-ethyl_1uM_Female	1	Female	unclassified	herbicide	0.000741037
Dicrotophos_0.01uM_Male	0.01	Male	unclassified	insecticide, agrochemical , acetylcholinesterase inhibitor	0.00074097
Thidiazuron_0.01uM_Female	0.01	Female	unclassified	herbicide	0.00074097
Cloprop_0.01uM_Male	0.01	Male	unclassified	herbicide	0.000740741
Imazapyr_0.01uM_Male	0.01	Male	unclassified	herbicide	0.000740409
Mevinphos_0.1uM_Male	0.1	Male	unclassified	acaricide	0.000740244
Fluthiacet-methyl_0.01uM_Male	0.01	Male	unclassified	herbicide	0.000740177
VX680_0.01uM_Female	0.01	Female	unclassified	Aurka kinase inhibitor	0.000740128
Pirimicarb_1uM_Male	1	Male	unclassified	insecticide	0.000740083
NAPQI_1uM_Male	1	Male	unclassified	toxic byproduct of acetaminophen	0.000740067
Cyanamide_0.01uM_Male	0.01	Male	unclassified	multipurpose agro and industrial reactant	0.000739892
Cyproconazole_10uM_Male	10	Male	unclassified	fungicide	0.000739889
Chloridazon_0.01uM_Male	0.01	Male	unclassified	herbicide	0.000739609
Clopyralid_1uM_Female	1	Female	unclassified	herbicide	0.000739457
Propiconazole_10uM_Male	10	Male	unclassified	fungicide	0.00073931
EPTC_0.1uM_Male	0.1	Male	unclassified	herbicide	0.00073887
Asulam_0.01uM_Male	0.01	Male	unclassified	herbicide	0.000738737
N6-Cyclopentyl adenosine_0.01uM_Male	0.01	Male	unclassified	A1 adenosine receptor agonist	0.000738698
Diuron_1uM_Female	1	Female	unclassified	herbicide	0.000737937
Allethrin_0.01uM_Female	0.01	Female	unclassified	insecticide	0.000737879
Flumiclorac-pentyl_0.01uM_Male	0.01	Male	unclassified	herbicide	0.000737529
Mancozeb_0.1uM_Female	0.1	Female	unclassified	fungicide	0.000737513
Buprofezin_0.1uM_Female	0.1	Female	unclassified	insecticide	0.000737463
Coumaphos_0.01uM_Female	0.01	Female	unclassified	insecticide	0.000736802
Flusilazole_0.01uM_Female	0.01	Female	unclassified	fungicide	0.000736685
Novaluron_1uM_Female	1	Female	unclassified	insecticide	0.000736579
Acetamiprid_0.1uM_Female	0.1	Female	unclassified	insecticide	0.000736431
Azoxystrobin_0.01uM_Male	0.01	Male	Cluster 2	fungicide	0.000736298
2-Phenoxyethanol_0.1uM_Female	0.1	Female	unclassified	antiinfective agent, central nervous system depressant	0.000736123
Acetamiprid_0.1uM_Male	0.1	Male	unclassified	insecticide	0.000735542
Bifenazate_0.1uM_Female	0.1	Female	unclassified	insecticide	0.000735294
Vinclozolin_1uM_Male	1	Male	unclassified	fungicide	0.00073506
Dazomet_0.1uM_Male	0.1	Male	unclassified	herbicide	0.000735046
Disulfoton_0.1uM_Male	0.1	Male	unclassified	insecticide	0.000734772
Prometon_0.01uM_Female	0.01	Female	unclassified	herbicide	0.000734568
2-Methoxyethanol_1uM_Male	1	Male	unclassified	solvent, protic solvent	0.000733855
NAPQI_0.01uM_Male	0.01	Male	unclassified	toxic byproduct of acetaminophen	0.000733807
Bromoxynil_0.1uM_Female	0.1	Female	unclassified	herbicide	0.000733667
Thiacloprid_0.01uM_Male	0.01	Male	unclassified	insecticide	0.000733653
Isoxaflutole_0.1uM_Male	0.1	Male	unclassified	herbicide	0.000733557
Clomazone_0.1uM_Male	0.1	Male	unclassified	herbicide	0.000733492
Difenoconazole_0.1uM_Female	0.1	Female	unclassified	fungicide	0.000733176
Trifloxysulfuron-sodium_0.01uM_Male	0.01	Male	unclassified	herbicide	0.00073312
Nitrapyrin_1uM_Female	1	Female	unclassified	bactericide	0.000732599
Dicamba_0.1uM_Male	0.1	Male	unclassified	herbicide	0.000732501
Cymoxanil_0.01uM_Male	0.01	Male	unclassified	fungicide	0.000732467
Propazine_0.1uM_Female	0.1	Female	unclassified	herbicide	0.000732457
Tri-allate_0.1uM_Female	0.1	Female	unclassified	herbicide	0.000732367
Tri-allate_1uM_Male	1	Male	unclassified	herbicide	0.000731928
Tebupirimfos_0.01uM_Female	0.01	Female	unclassified	insecticide	0.000731911
Ethofumesate_0.01uM_Male	0.01	Male	unclassified	herbicide	0.000731844
2-(Thiocyanomethylthio)benzothiazole_0.1uM_Male	0.1	Male	unclassified	fungicide,microbicide	0.00073183
Tebuthiuron_10uM_Female	10	Female	unclassified	herbicide	0.000731495
Iprodione_10uM_Male	10	Male	unclassified	fungicide	0.000731254
Methomyl_1uM_Female	1	Female	unclassified	insecticide	0.000731142
Chlorpyrifos-methyl_0.01uM_Female	0.01	Female	unclassified	insecticide	0.000731128
Oryzalin_1uM_Female	1	Female	unclassified	herbicide	0.000731085
Fenpropathrin_0.1uM_Male	0.1	Male	Cluster 1	insecticide	0.000731039
Prochloraz_10uM_Female	10	Female	unclassified	fungicide	0.000730842
Benfluralin_1uM_Female	1	Female	unclassified	herbicide	0.000730562
Clopyralid_0.1uM_Male	0.1	Male	unclassified	herbicide	0.000730511
Semustine_1uM_Male	1	Male	unclassified	Nitrogen compound	0.000730083
Difenzoquat metilsulfate_0.1uM_Male	0.1	Male	Cluster 2	herbicide	0.000729661
Oxytetracycline dihydrate_0.01uM_Male	0.01	Male	unclassified	fungicide, microbicide	0.000729632
Amitraz_1uM_Male	1	Male	unclassified	insecticide	0.000729458
2,4-Dichlorophenoxyacetic acid_0.1uM_Female	0.1	Female	unclassified	herbicide	0.000729387
Flufenpyr-ethyl_0.1uM_Male	0.1	Male	unclassified	herbicide	0.000728848
Folpet_0.01uM_Male	0.01	Male	unclassified	fungicide	0.000728744
Fenbuconazole_0.1uM_Male	0.1	Male	unclassified	fungicide	0.000728737
Cypermethrin_0.1uM_Female	0.1	Female	unclassified	insecticide	0.000728482
Ethofumesate_0.1uM_Male	0.1	Male	unclassified	herbicide	0.000728392
Methamidophos_1uM_Female	1	Female	unclassified	insecticide	0.00072813
Disulfoton_0.01uM_Male	0.01	Male	unclassified	insecticide	0.000728106
Chlorothalonil_1uM_Male	1	Male	unclassified	fungicide	0.00072802
Tetramethrin_10uM_Female	10	Female	unclassified	insecticide	0.000727864
Clodinafop-propargyl_1uM_Female	1	Female	unclassified	herbicide	0.000727466
Monomethyl phthalate_0.1uM_Male	0.1	Male	unclassified	plasticizers	0.000727041
Fludioxonil_0.1uM_Male	0.1	Male	unclassified	fungicide	0.000726768
Imazamox_0.1uM_Female	0.1	Female	unclassified	herbicide	0.000726678
Dicloran_1uM_Male	1	Male	unclassified	fungicide	0.000725653
Metalaxyl_1uM_Male	1	Male	unclassified	fungicide	0.000725487
Indoxacarb_1uM_Female	1	Female	unclassified	insecticide	0.000725467
Acetamiprid_1uM_Male	1	Male	unclassified	insecticide	0.000725338
Glyphosate_1uM_Female	1	Female	unclassified	AA synthesis inhinitor	0.00072529
Dimethyl phthalate_0.1uM_Male	0.1	Male	unclassified	plasticizer	0.000724994
Bendiocarb_0.01uM_Male	0.01	Male	unclassified	insecticide	0.000724425
Profenofos_10uM_Male	10	Male	unclassified	insecticide	0.000724359
Clofentezine_0.01uM_Male	0.01	Male	unclassified	insecticide	0.000723941
Dichlorvos_1uM_Female	1	Female	unclassified	insecticide	0.000723805
Abamectin_0.1uM_Female	0.1	Female	unclassified	insecticide	0.000723653
Tetramethrin_0.1uM_Male	0.1	Male	unclassified	insecticide	0.000723492
Levofloxacin_10uM_Male	10	Male	unclassified	fluoroquinolone Antibiotic	0.000722378
Abamectin_0.01uM_Male	0.01	Male	unclassified	insecticide	0.000722047
Methoxychlor_1uM_Female	1	Female	unclassified	insecticide	0.000721984
Ethoprop_0.01uM_Female	0.01	Female	unclassified	insecticide	0.000721797
Clorophene_1uM_Female	1	Female	unclassified	microbicide	0.000721794
Formetanate hydrochloride_1uM_Female	1	Female	unclassified	insecticide	0.000721771
Triadimenol_0.1uM_Female	0.1	Female	unclassified	fungicide	0.00072177
Cypermethrin_10uM_Female	10	Female	unclassified	insecticide	0.000721729
Pirimicarb_0.01uM_Female	0.01	Female	unclassified	insecticide	0.000721698
Dazomet_0.1uM_Female	0.1	Female	unclassified	herbicide	0.000721501
Bifenthrin_0.01uM_Male	0.01	Male	Cluster 1	insecticide	0.000721477
Fosthiazate_0.01uM_Male	0.01	Male	unclassified	insecticide	0.000720877
Hexythiazox_0.1uM_Male	0.1	Male	unclassified	insecticide	0.000720877
Boscalid_0.1uM_Male	0.1	Male	unclassified	fungicide	0.000720783
Fenitrothion_1uM_Female	1	Female	unclassified	insecticide	0.000720257
Ethofumesate_0.1uM_Female	0.1	Female	unclassified	herbicide	0.000720213
Fenitrothion_10uM_Male	10	Male	unclassified	insecticide	0.000719892
Sodium arsenite_1uM_Male	1	Male	unclassified	herbicide	0.00071974
Diazinon_0.1uM_Female	0.1	Female	unclassified	insecticide	0.000719672
PFOA_0.01uM_Male	0.01	Male	unclassified	fluorosurfactant	0.000719663
Methylene bis(thiocyanate)_0.1uM_Male	0.1	Male	unclassified	microbicide	0.000719197
Pyrithiobac-sodium_1uM_Male	1	Male	unclassified	herbicide	0.000718853
Imazapic_0.01uM_Male	0.01	Male	unclassified	herbicide	0.000718785
Cyclanilide_0.01uM_Male	0.01	Male	unclassified	herbicide	0.000718593
Prodiamine_0.01uM_Female	0.01	Female	unclassified	herbicide	0.000718291
Pirimiphos-methyl_0.01uM_Male	0.01	Male	unclassified	insecticide	0.000717935
Triadimefon_0.1uM_Female	0.1	Female	unclassified	fungicide	0.000717799
Diphenylamine_0.1uM_Female	0.1	Female	Cluster 2	fungicide, plant growth regulator, insecticide	0.000717452
Forchlorfenuron_1uM_Female	1	Female	unclassified	plant growth regulator	0.000717422
S-Bioallethrin_1uM_Female	1	Female	unclassified	insecticide	0.000716155
Penoxsulam_0.1uM_Female	0.1	Female	unclassified	herbicide	0.000715987
ICRF193_0.01uM_Female	0.01	Female	Cluster 5	Top2 inhibitor	0.000715976
Resmethrin_1uM_Male	1	Male	unclassified	insecticide	0.000715456
Phosalone_1uM_Male	1	Male	unclassified	insecticide	0.000715368
Thidiazuron_1uM_Male	1	Male	unclassified	herbicide	0.000714796
Triclopyr_1uM_Female	1	Female	unclassified	herbicide	0.000714648
Symclosene_0.1uM_Male	0.1	Male	unclassified	herbicide	0.000714113
Thiram_1uM_Female	1	Female	unclassified	fungicide	0.00071386
Glyphosate_0.1uM_Male	0.1	Male	unclassified	AA synthesis inhinitor	0.000713371
Bensulide_0.01uM_Female	0.01	Female	unclassified	herbicide	0.000712922
Diniconazole_10uM_Male	10	Male	unclassified	fungicide	0.000712895
Naled_0.01uM_Male	0.01	Male	unclassified	insecticide	0.000712376
Glyphosate_10uM_Female	10	Female	unclassified	AA synthesis inhinitor	0.000712325
Butylate_1uM_Female	1	Female	unclassified	herbicide	0.000711974
Bensulide_0.1uM_Female	0.1	Female	unclassified	herbicide	0.000711839
Boric acid_10uM_Male	10	Male	unclassified	astringent	0.000711714
Scopolamine_10uM_Female	10	Female	unclassified	Cholinergic	0.00071168
Dimethoate_0.1uM_Male	0.1	Male	unclassified	insecticide	0.000711523
Genistein_1uM_Male	1	Male	unclassified	Estrogenic	0.000711417
Butylate_0.01uM_Female	0.01	Female	unclassified	herbicide	0.000711374
Taxol_0.1uM_Female	0.1	Female	unclassified	Microtubule stabilizer	0.000711076
Diclosulam_0.1uM_Female	0.1	Female	unclassified	herbicide	0.000710801
Asulam_0.01uM_Female	0.01	Female	unclassified	herbicide	0.000710428
Methomyl_0.01uM_Male	0.01	Male	unclassified	insecticide	0.000710376
Clodinafop-propargyl_0.1uM_Male	0.1	Male	unclassified	herbicide	0.000710337
Carbaryl_0.01uM_Male	0.01	Male	unclassified	insecticide	0.000709824
Dimethenamid_1uM_Male	1	Male	unclassified	herbicide	0.000709755
Imazapic_0.1uM_Female	0.1	Female	unclassified	herbicide	0.000709572
Flavopiridol_0.01uM_Male	0.01	Male	unclassified	Transcription elongation inhibitor	0.000709492
Methoxychlor_0.1uM_Female	0.1	Female	unclassified	insecticide	0.000709406
PFOS_0.1uM_Female	0.1	Female	unclassified	fluorosurfactant	0.000709391
Imazaquin_0.1uM_Male	0.1	Male	unclassified	herbicide	0.000709365
Cyanamide_1uM_Female	1	Female	unclassified	multipurpose agro and industrial reactant	0.000709155
2,2-Bis(4-hydroxyphenyl)-1,1,1-trichloroethane_0.1uM_Male	0.1	Male	unclassified	metabolite of methoxychlor	0.000708242
Penoxsulam_10uM_Male	10	Male	unclassified	herbicide	0.000707896
Malaoxon_1uM_Male	1	Male	unclassified	metabolite of malathion	0.000707682
Moxifloxacin_0.1uM_Male	0.1	Male	unclassified	fluoroquinolone Antibiotic	0.000707461
Clorophene_0.1uM_Female	0.1	Female	unclassified	microbicide	0.000707291
Methoxyfenozide_1uM_Female	1	Female	unclassified	insecticide	0.000706933
Tri-allate_1uM_Female	1	Female	unclassified	herbicide	0.000706763
Dimethomorph_0.1uM_Female	0.1	Female	unclassified	fungicide	0.000706747
Paraquat_10uM_Male	10	Male	unclassified	ROS generator	0.000706658
Cloprop_1uM_Male	1	Male	unclassified	herbicide	0.00070656
Diphenylamine_1uM_Female	1	Female	Cluster 2	fungicide, plant growth regulator, insecticide	0.00070611
Methoxychlor_10uM_Male	10	Male	unclassified	insecticide	0.000705935
Triticonazole_0.01uM_Female	0.01	Female	unclassified	fungicide	0.000705406
Ciprofloxacin_10uM_Female	10	Female	unclassified	fluoroquinolone Antibiotic	0.000705394
Fosthiazate_10uM_Female	10	Female	unclassified	insecticide	0.000704296
Tepraloxydim_1uM_Male	1	Male	unclassified	herbicide	0.000704156
Propamocarb hydrochloride_1uM_Male	1	Male	unclassified	insecticide	0.000704152
Linuron_10uM_Male	10	Male	unclassified	herbicide	0.000704089
Monomethyl phthalate_1uM_Female	1	Female	unclassified	plasticizers	0.000704025
KT5720_0.1uM_Male	0.1	Male	unclassified	PKA inhibitor	0.000703478
Metam-sodium hydrate_1uM_Male	1	Male	unclassified	herbicide	0.00070338
Fenarimol_1uM_Male	1	Male	unclassified	fungicide	0.000703163
Dichlobenil_1uM_Male	1	Male	unclassified	herbicide	0.000703156
Molinate_0.1uM_Male	0.1	Male	unclassified	herbicide	0.000703136
Emamectin benzoate_1uM_Male	1	Male	unclassified	insecticide	0.000703135
Diniconazole_1uM_Female	1	Female	unclassified	fungicide	0.000702741
Spiroxamine_1uM_Female	1	Female	unclassified	fungicide	0.000702681
Lead (II) Nitrate_1uM_Female	1	Female	Cluster 2	matches and fireworks	0.000702558
PFOS_1uM_Female	1	Female	unclassified	fluorosurfactant	0.000702482
Methyl isothiocyanate_10uM_Female	10	Female	unclassified	metabolite, explosives/weapons/fumigant/insecticide	0.000702359
Diclofop-methyl_10uM_Male	10	Male	unclassified	herbicide	0.000702284
Abamectin_1uM_Female	1	Female	unclassified	insecticide	0.000702172
Bifenthrin_0.1uM_Male	0.1	Male	Cluster 1	insecticide	0.000702124
Fludioxonil_0.01uM_Male	0.01	Male	unclassified	fungicide	0.000702059
Oxadiazon_0.01uM_Female	0.01	Female	unclassified	herbicide	0.000701944
MCPA_0.1uM_Male	0.1	Male	unclassified	herbicide	0.000701924
Pyriproxyfen_0.01uM_Male	0.01	Male	unclassified	insecticide	0.000701586
Prometryn_0.01uM_Male	0.01	Male	unclassified	herbicide	0.000701558
Diazoxon_0.01uM_Female	0.01	Female	unclassified	metabolite of diazinon	0.000701208
Piperonyl butoxide_1uM_Male	1	Male	unclassified	pesticide synergist	0.000701046
Vorinostat (SAHA)_0.1uM_Male	0.1	Male	unclassified	HDAC inhibitor	0.000700806
Flufenacet_0.1uM_Female	0.1	Female	unclassified	herbicide	0.000700771
Clofentezine_0.1uM_Female	0.1	Female	unclassified	insecticide	0.000700631
Fenoxaprop-ethyl_1uM_Female	1	Female	unclassified	herbicide	0.000700611
Tebuthiuron_0.1uM_Female	0.1	Female	unclassified	herbicide	0.000700321
Pyriproxyfen_10uM_Female	10	Female	unclassified	insecticide	0.000700193
Tralkoxydim_0.01uM_Male	0.01	Male	unclassified	herbicide	0.000699813
Paraquat_0.01uM_Male	0.01	Male	unclassified	ROS generator	0.000699561
Butralin_0.1uM_Female	0.1	Female	unclassified	herbicide	0.00069946
Prometryn_10uM_Female	10	Female	unclassified	herbicide	0.000699212
Maneb_1uM_Female	1	Female	unclassified	fungicide	0.00069891
Lindane_1uM_Male	1	Male	unclassified	insecticide	0.000698197
Flufenpyr-ethyl_0.1uM_Female	0.1	Female	unclassified	herbicide	0.000698054
Monomethyl phthalate_0.01uM_Male	0.01	Male	unclassified	plasticizers	0.000698041
Semustine_1uM_Female	1	Female	unclassified	Nitrogen compound	0.000697609
Pyriproxyfen_0.1uM_Female	0.1	Female	unclassified	insecticide	0.00069759
Spirodiclofen_0.01uM_Female	0.01	Female	unclassified	insecticide	0.000697525
Zoxamide_1uM_Female	1	Female	unclassified	fungicide	0.000697214
Trichlorfon_0.01uM_Male	0.01	Male	unclassified	insecticide	0.000697056
Deisopropylatrazine_10uM_Female	10	Female	unclassified	bacterial xenobiotic metabolite	0.000696619
Imazamox_0.01uM_Male	0.01	Male	unclassified	herbicide	0.000696466
DEET_0.1uM_Male	0.1	Male	unclassified	insect repellent	0.000696178
Fipronil_1uM_Male	1	Male	unclassified	insecticide	0.000695977
Sodium arsenite_0.01uM_Male	0.01	Male	unclassified	herbicide	0.000695961
UNC3230_1uM_Female	1	Female	unclassified	PIP5K1C inhibitor	0.000695919
Flufenpyr-ethyl_0.01uM_Female	0.01	Female	unclassified	herbicide	0.000695698
Oxytetracycline dihydrate_1uM_Female	1	Female	unclassified	fungicide, microbicide	0.000695478
Methylene bis(thiocyanate)_0.1uM_Female	0.1	Female	unclassified	microbicide	0.00069539
Pyrimethanil_0.01uM_Female	0.01	Female	unclassified	fungicide	0.000695372
Monobutyl phthalate_1uM_Female	1	Female	unclassified	metabolite	0.000695017
Mesotrione_1uM_Female	1	Female	unclassified	herbicide	0.000694969
Tetramethrin_10uM_Male	10	Male	unclassified	insecticide	0.000694931
KCl_10uM_Male	10	Male	unclassified	Neuon depolarization agent	0.000694902
Methoxyfenozide_0.01uM_Male	0.01	Male	unclassified	insecticide	0.000694817
Quizalofop-ethyl_0.01uM_Male	0.01	Male	unclassified	herbicide	0.000694469
Chlorpropham_1uM_Female	1	Female	unclassified	herbicide	0.000694063
Quizalofop-ethyl_10uM_Female	10	Female	unclassified	herbicide	0.000693954
Hexazinone_0.01uM_Male	0.01	Male	unclassified	herbicide	0.000693619
Bensulide_10uM_Female	10	Female	unclassified	herbicide	0.000693506
Methyl parathion_0.01uM_Female	0.01	Female	unclassified	fungicide	0.000693481
Flumioxazin_0.1uM_Female	0.1	Female	unclassified	herbicide	0.000693153
Deisopropylatrazine_0.1uM_Male	0.1	Male	unclassified	bacterial xenobiotic metabolite	0.000693117
Caffeine_0.01uM_Male	0.01	Male	unclassified	CNS stimulator	0.000692874
Chlorpropham_0.01uM_Female	0.01	Female	unclassified	herbicide	0.000692873
Acibenzolar-S-methyl_1uM_Female	1	Female	unclassified	fungicide, plant activator	0.000692752
UTP_0.1uM_Female	0.1	Female	unclassified	Cell metabolism	0.000692704
Valproic acid_1uM_Male	1	Male	unclassified	HDAC inhibitor	0.000692201
Cloprop_0.1uM_Male	0.1	Male	unclassified	herbicide	0.000691922
Diazoxon_0.01uM_Male	0.01	Male	unclassified	metabolite of diazinon	0.000690934
Maleic hydrazide_0.01uM_Female	0.01	Female	unclassified	herbicide	0.000690874
Clopyralid_10uM_Male	10	Male	unclassified	herbicide	0.000690276
Cinmethylin_1uM_Male	1	Male	unclassified	herbicide	0.000690199
Propyzamide_0.1uM_Male	0.1	Male	unclassified	herbicide	0.000689972
Diphenylamine_1uM_Male	1	Male	Cluster 2	fungicide, plant growth regulator, insecticide	0.000689897
Fenpropathrin_1uM_Female	1	Female	Cluster 1	insecticide	0.000689762
Methyl isothiocyanate_0.1uM_Male	0.1	Male	unclassified	metabolite, explosives/weapons/fumigant/insecticide	0.000689749
Monomethyl phthalate_0.1uM_Female	0.1	Female	unclassified	plasticizers	0.000689415
Cyazofamid_10uM_Male	10	Male	unclassified	fungicide	0.000689275
Penoxsulam_0.01uM_Male	0.01	Male	unclassified	herbicide	0.00068907
Methomyl_1uM_Male	1	Male	unclassified	insecticide	0.000689061
Lindane_10uM_Female	10	Female	unclassified	insecticide	0.000689057
Bifenazate_1uM_Male	1	Male	unclassified	insecticide	0.000688376
Maneb_0.1uM_Female	0.1	Female	unclassified	fungicide	0.000687448
Methyl parathion_1uM_Female	1	Female	unclassified	fungicide	0.000687255
Captafol_10uM_Male	10	Male	unclassified	fungicide	0.000687109
Propyzamide_1uM_Female	1	Female	unclassified	herbicide	0.000686977
Dipropyl pyridine-2,5-dicarboxylate_10uM_Male	10	Male	unclassified	insect repellent	0.000686878
Malathion_0.1uM_Male	0.1	Male	unclassified	insecticide	0.000686793
Fluometuron_10uM_Male	10	Male	unclassified	herbicide	0.000686791
Thiabendazole_0.01uM_Female	0.01	Female	unclassified	fungicide	0.000686756
Clomazone_0.1uM_Female	0.1	Female	unclassified	herbicide	0.000686676
Hexazinone_0.1uM_Male	0.1	Male	unclassified	herbicide	0.000686396
DEET_1uM_Female	1	Female	unclassified	insect repellent	0.000686079
Naled_1uM_Male	1	Male	unclassified	insecticide	0.000685953
Aldicarb_0.01uM_Male	0.01	Male	unclassified	insecticide	0.000685307
Prochloraz_0.01uM_Male	0.01	Male	unclassified	fungicide	0.000684854
Quinoxyfen_0.1uM_Female	0.1	Female	unclassified	herbicide	0.000684307
Maleic hydrazide_10uM_Female	10	Female	unclassified	herbicide	0.000684105
Glyphosate_0.01uM_Male	0.01	Male	unclassified	AA synthesis inhinitor	0.000683937
Bensulide_10uM_Male	10	Male	unclassified	herbicide	0.000683639
Tetrodotoxin (TTX)_10uM_Male	10	Male	unclassified	Neurotoxin	0.000683554
Dichlobenil_0.01uM_Female	0.01	Female	unclassified	herbicide	0.0006834
Cymoxanil_1uM_Male	1	Male	unclassified	fungicide	0.000683369
Anilazine_10uM_Female	10	Female	unclassified	fungicide	0.000683129
Triticonazole_1uM_Male	1	Male	unclassified	fungicide	0.00068306
Propoxycarbazone-sodium_0.1uM_Female	0.1	Female	Cluster 2	herbicide	0.000682471
Kresoxim methyl + Boscalid_1uM_Male	1	Male	Cluster 2	Mitochondrial inhibitor + fungicide	0.000682117
Endosulfan_0.01uM_Male	0.01	Male	unclassified	insecticide	0.000681972
Phosalone_0.1uM_Female	0.1	Female	unclassified	insecticide	0.000681912
Levofloxacin_0.01uM_Male	0.01	Male	unclassified	fluoroquinolone Antibiotic	0.000681798
Ciprofloxacin_0.1uM_Male	0.1	Male	unclassified	fluoroquinolone Antibiotic	0.000681749
PFOA_0.01uM_Female	0.01	Female	unclassified	fluorosurfactant	0.000681748
Cyazofamid_0.01uM_Male	0.01	Male	unclassified	fungicide	0.000681712
Butafenacil_10uM_Male	10	Male	unclassified	herbicide	0.000681401
Levofloxacin_0.1uM_Male	0.1	Male	unclassified	fluoroquinolone Antibiotic	0.00068127
Thiram_0.1uM_Male	0.1	Male	unclassified	fungicide	0.000681184
Oxamyl_0.1uM_Female	0.1	Female	unclassified	insecticide	0.000680867
Lead (II) Nitrate_1uM_Male	1	Male	Cluster 2	matches and fireworks	0.000680745
Buprofezin_0.01uM_Male	0.01	Male	unclassified	insecticide	0.000680469
Monobutyl phthalate_10uM_Male	10	Male	unclassified	metabolite	0.00068012
Gabazine (SR-95531)_1uM_Female	1	Female	unclassified	antagonist at GABAA receptors	0.000680004
Thiodicarb_0.01uM_Male	0.01	Male	unclassified	insecticide	0.00067971
Dimethylarsinic acid_1uM_Female	1	Female	unclassified	pesticide	0.000679475
Clodinafop-propargyl_0.01uM_Male	0.01	Male	unclassified	herbicide	0.000678958
Butafenacil_10uM_Female	10	Female	unclassified	herbicide	0.000678925
Fosthiazate_1uM_Female	1	Female	unclassified	insecticide	0.00067819
Metalaxyl_0.01uM_Male	0.01	Male	unclassified	fungicide	0.000677554
Methomyl_0.01uM_Female	0.01	Female	unclassified	insecticide	0.000677213
Sodium arsenite_0.01uM_Female	0.01	Female	unclassified	herbicide	0.000676801
Trifluralin_0.01uM_Male	0.01	Male	unclassified	herbicide	0.000676801
Anilazine_0.01uM_Male	0.01	Male	unclassified	fungicide	0.000676448
Paclobutrazol_1uM_Female	1	Female	unclassified	herbicide	0.000676144
Triflumizole_0.1uM_Male	0.1	Male	unclassified	fungicide	0.000675972
Cyazofamid_0.1uM_Male	0.1	Male	unclassified	fungicide	0.000675641
Acephate_0.1uM_Female	0.1	Female	unclassified	insecticide	0.00067552
Monomethyl phthalate_1uM_Male	1	Male	unclassified	plasticizers	0.000675478
Hexazinone_10uM_Male	10	Male	unclassified	herbicide	0.00067539
Amitraz_10uM_Male	10	Male	unclassified	insecticide	0.000675278
Prometon_1uM_Female	1	Female	unclassified	herbicide	0.000674873
Cyproconazole_1uM_Male	1	Male	unclassified	fungicide	0.000674792
2-Phenylphenol_1uM_Male	1	Male	unclassified	fungicide, germicide	0.000674668
Flusilazole_0.01uM_Male	0.01	Male	unclassified	fungicide	0.00067419
Trichlorfon_10uM_Male	10	Male	unclassified	insecticide	0.000673615
Chlorpyrifos oxon_10uM_Male	10	Male	unclassified	metabolite	0.00067354
Bifenthrin_0.01uM_Female	0.01	Female	Cluster 1	insecticide	0.000673239
Propoxur_0.01uM_Male	0.01	Male	unclassified	insecticide	0.000672438
Imazethapyr_0.01uM_Male	0.01	Male	unclassified	herbicide	0.000672411
Fluorodeoxy uridine (FdU)_10uM_Female	10	Female	unclassified	Antimitotic	0.000672388
Dimethylarsinic acid_0.01uM_Male	0.01	Male	unclassified	pesticide	0.000672333
Caffeine_0.1uM_Female	0.1	Female	unclassified	CNS stimulator	0.000671867
Napropamide_10uM_Female	10	Female	unclassified	herbicide	0.000671733
Fenamidone_0.1uM_Female	0.1	Female	Cluster 2	fungicide	0.000671387
Prometryn_0.01uM_Female	0.01	Female	unclassified	herbicide	0.000671106
Zoxamide_0.01uM_Male	0.01	Male	unclassified	fungicide	0.000670328
Genistein_0.01uM_Male	0.01	Male	unclassified	Estrogenic	0.000669887
Tralkoxydim_1uM_Male	1	Male	unclassified	herbicide	0.000669628
Piperonyl butoxide_10uM_Male	10	Male	unclassified	pesticide synergist	0.000669583
Fenamiphos_1uM_Male	1	Male	unclassified	insecticide	0.000669541
Bensulide_0.1uM_Male	0.1	Male	unclassified	herbicide	0.000669478
Picloram_10uM_Male	10	Male	unclassified	herbicide	0.000669434
Acetamiprid_0.01uM_Male	0.01	Male	unclassified	insecticide	0.000669167
Symclosene_0.01uM_Male	0.01	Male	unclassified	herbicide	0.00066893
Captan_10uM_Male	10	Male	unclassified	fungicide	0.000668883
Isoxaben_0.01uM_Male	0.01	Male	unclassified	herbicide	0.000668676
Cloprop_1uM_Female	1	Female	unclassified	herbicide	0.000668281
Profenofos_0.01uM_Female	0.01	Female	unclassified	insecticide	0.00066823
Diuron_10uM_Male	10	Male	unclassified	herbicide	0.000668223
Iodosulfuron-methyl-sodium_10uM_Male	10	Male	unclassified	herbicide	0.00066817
Difenzoquat metilsulfate_0.01uM_Male	0.01	Male	Cluster 2	herbicide	0.000668083
Bisphenol A_1uM_Male	1	Male	unclassified	plasticizer	0.000667901
Chlorethoxyfos_10uM_Male	10	Male	unclassified	insecticide	0.00066778
Pendimethalin_10uM_Male	10	Male	unclassified	herbicide	0.000667604
Spiroxamine_0.1uM_Male	0.1	Male	unclassified	fungicide	0.00066714
Di(2-ethylhexyl) phthalate_0.01uM_Female	0.01	Female	unclassified	plasticiser	0.000666846
Fenoxaprop-ethyl_1uM_Male	1	Male	unclassified	herbicide	0.000666783
MEHP_0.01uM_Male	0.01	Male	unclassified	plasticizer	0.000666635
2,4-Dichlorophenoxyacetic acid_1uM_Female	1	Female	unclassified	herbicide	0.000666433
Acibenzolar-S-methyl_10uM_Male	10	Male	unclassified	fungicide, plant activator	0.000666411
Fluroxypyr-meptyl_10uM_Male	10	Male	unclassified	herbicide	0.000665868
Cyclanilide_1uM_Female	1	Female	unclassified	herbicide	0.000665803
Atrazine_10uM_Male	10	Male	unclassified	herbicide	0.000665692
Cyprodinil_0.01uM_Female	0.01	Female	unclassified	fungicide	0.000665315
Diuron_1uM_Male	1	Male	unclassified	herbicide	0.000664628
Fenoxycarb_0.01uM_Male	0.01	Male	unclassified	insecticide	0.000664606
Pyriproxyfen_0.1uM_Male	0.1	Male	unclassified	insecticide	0.000664325
Etridiazole_1uM_Male	1	Male	unclassified	fungicide	0.000663742
Phosalone_0.01uM_Female	0.01	Female	unclassified	insecticide	0.000663728
Captafol_0.01uM_Male	0.01	Male	unclassified	fungicide	0.000663678
Tribufos_0.01uM_Female	0.01	Female	unclassified	insecticide	0.000663598
Bromoxynil_1uM_Male	1	Male	unclassified	herbicide	0.000663027
Flumetralin_0.1uM_Female	0.1	Female	unclassified	herbicide	0.000662671
VX680_1uM_Female	1	Female	unclassified	Aurka kinase inhibitor	0.000662599
Chloroneb_0.1uM_Male	0.1	Male	unclassified	fungicide	0.000662465
Propazine_10uM_Male	10	Male	unclassified	herbicide	0.000662409
Amitraz_0.01uM_Female	0.01	Female	unclassified	insecticide	0.000662063
Icaridin_0.1uM_Male	0.1	Male	unclassified	repellant	0.000661703
2,4-DB_0.01uM_Male	0.01	Male	unclassified	herbicide	0.00066152
DL-AP5_0.1uM_Female	0.1	Female	unclassified	Potent, selective NMDA antagonist	0.000661265
Acetamiprid_0.01uM_Female	0.01	Female	unclassified	insecticide	0.000661058
Prochloraz_10uM_Male	10	Male	unclassified	fungicide	0.000660823
Scopolamine_1uM_Female	1	Female	unclassified	Cholinergic	0.000660781
PFOS_0.01uM_Male	0.01	Male	unclassified	fluorosurfactant	0.000660758
Thiodicarb_10uM_Male	10	Male	unclassified	insecticide	0.000660463
Prallethrin_1uM_Male	1	Male	unclassified	insecticide	0.000660388
Clopyralid_1uM_Male	1	Male	unclassified	herbicide	0.000660339
Boric acid_0.01uM_Female	0.01	Female	unclassified	astringent	0.000660283
Equol_0.01uM_Female	0.01	Female	unclassified	Estrogenic	0.000660238
Mevinphos_1uM_Male	1	Male	unclassified	acaricide	0.000660189
Propoxycarbazone-sodium_10uM_Male	10	Male	Cluster 2	herbicide	0.000660039
Imazamox_0.01uM_Female	0.01	Female	unclassified	herbicide	0.000659258
Equol_10uM_Female	10	Female	unclassified	Estrogenic	0.000659151
Zoxamide_1uM_Male	1	Male	unclassified	fungicide	0.000658823
P7C3-A20_1uM_Female	1	Female	unclassified	NAMPT activator	0.000658816
Disulfoton_1uM_Male	1	Male	unclassified	insecticide	0.000658693
Zoxamide_0.1uM_Female	0.1	Female	unclassified	fungicide	0.000658469
Thiophanate-methyl_1uM_Male	1	Male	unclassified	fungicide	0.000658226
Methomyl_10uM_Male	10	Male	unclassified	insecticide	0.000658111
Fluometuron_1uM_Male	1	Male	unclassified	herbicide	0.000658032
Cyhalofop-butyl_0.01uM_Female	0.01	Female	unclassified	herbicide	0.000657819
Deisopropylatrazine_0.1uM_Female	0.1	Female	unclassified	bacterial xenobiotic metabolite	0.000657736
Fenthion_0.01uM_Female	0.01	Female	unclassified	insecticide	0.000657671
Pyrithiobac-sodium_0.01uM_Male	0.01	Male	unclassified	herbicide	0.00065749
Niclosamide_1uM_Female	1	Female	Cluster 1	molluscicide, unassigned	0.000657413
Isoxaflutole_0.01uM_Male	0.01	Male	unclassified	herbicide	0.000657412
DL-AP5_0.01uM_Male	0.01	Male	unclassified	Potent, selective NMDA antagonist	0.00065718
Acephate_1uM_Male	1	Male	unclassified	insecticide	0.000656743
Pendimethalin_0.01uM_Female	0.01	Female	unclassified	herbicide	0.000656447
Difenzoquat metilsulfate_0.01uM_Female	0.01	Female	Cluster 2	herbicide	0.000656249
Iodosulfuron-methyl-sodium_0.1uM_Female	0.1	Female	unclassified	herbicide	0.000655997
Tetramethrin_1uM_Female	1	Female	unclassified	insecticide	0.000655995
Deisopropylatrazine_1uM_Female	1	Female	unclassified	bacterial xenobiotic metabolite	0.000655985
[truncated: 792 more rows]
