# Supplementary material for: High-throughput screening and classification of chemicals and their effects on neuronal gene expression using RASL-seq
Source: Sci Rep. 2019 Mar 14;9:4529. doi: 10.1038/s41598-019-39016-5 (PMC6418307; doi:10.1038/s41598-019-39016-5)
Supplement: Supplementary file 8 — Dataset 7 [file 41598_2019_39016_MOESM8_ESM.xlsx]

## Sheet: RASL_SP15_3repsCombined_rmLuc_w
	(+/-)JQ1_0.01uM_Female	(+/-)JQ1_0.01uM_Male	(+/-)JQ1_0.1uM_Female	(+/-)JQ1_0.1uM_Male	(+/-)JQ1_10uM_Female	(+/-)JQ1_10uM_Male	(+/-)JQ1_1uM_Female	(+/-)JQ1_1uM_Male	17-beta-estradiol_0.01uM_Female	17-beta-estradiol_0.01uM_Male	17-beta-estradiol_0.1uM_Female	17-beta-estradiol_0.1uM_Male	17-beta-estradiol_10uM_Female	17-beta-estradiol_10uM_Male	17-beta-estradiol_1uM_Female	17-beta-estradiol_1uM_Male	2-(Thiocyanomethylthio)benzothiazole_0.01uM_Female	2-(Thiocyanomethylthio)benzothiazole_0.01uM_Male	2-(Thiocyanomethylthio)benzothiazole_0.1uM_Female	2-(Thiocyanomethylthio)benzothiazole_0.1uM_Male	2-(Thiocyanomethylthio)benzothiazole_10uM_Female	2-(Thiocyanomethylthio)benzothiazole_10uM_Male	2-(Thiocyanomethylthio)benzothiazole_1uM_Female	2-(Thiocyanomethylthio)benzothiazole_1uM_Male	2-Methoxyethanol_0.01uM_Female	2-Methoxyethanol_0.01uM_Male	2-Methoxyethanol_0.1uM_Female	2-Methoxyethanol_0.1uM_Male	2-Methoxyethanol_10uM_Female	2-Methoxyethanol_10uM_Male	2-Methoxyethanol_1uM_Female	2-Methoxyethanol_1uM_Male	2-Phenoxyethanol_0.01uM_Female	2-Phenoxyethanol_0.01uM_Male	2-Phenoxyethanol_0.1uM_Female	2-Phenoxyethanol_0.1uM_Male	2-Phenoxyethanol_10uM_Female	2-Phenoxyethanol_10uM_Male	2-Phenoxyethanol_1uM_Female	2-Phenoxyethanol_1uM_Male	2-Phenylphenol_0.01uM_Female	2-Phenylphenol_0.01uM_Male	2-Phenylphenol_0.1uM_Female	2-Phenylphenol_0.1uM_Male	2-Phenylphenol_10uM_Female	2-Phenylphenol_10uM_Male	2-Phenylphenol_1uM_Female	2-Phenylphenol_1uM_Male	2,2-Bis(4-hydroxyphenyl)-1,1,1-trichloroethane_0.01uM_Female
Acan	-0.389482	-0.639121	-0.232522	-0.627842	-0.390885	-0.157062	-0.826315	-0.420646	0.847271	0.38415	0.840831	0.0684441	0.238744	-0.0652047	0.102422	-0.19197	-0.451115	0.515272	-0.562291	-0.545595	0.216234	0.0671836	-0.217961	-0.746663	0.186965	-0.113637	0.184647	-0.803926	0.902986	0.339828	-0.0934039	-0.800661	-0.220502	-0.9004	-0.200906	-0.779593	-0.651641	-0.272878	-0.195847	-0.33347	-0.25731	-0.487453	-0.0726773	-0.655625	-0.576387	0.204627	-0.491553	0.154078	0.387772
Acsl3	0.0271706	0.565841	-0.0633129	-0.00758332	0.279402	0.13439	-0.239824	-0.455056	0.562686	-0.014358	0.186094	0.147172	0.197304	0.0622784	-0.14451	-0.430347	0.0279585	0.0961479	-0.0659075	-0.0624656	-0.154605	-0.0118628	0.151819	0.160205	-0.320548	-0.321761	0.14829	-0.28487	-0.231121	-0.0771978	0.3686	-0.732515	-0.198581	0.0987393	-0.364892	-0.00767493	-0.24651	0.107693	-0.448626	-0.452152	0.253091	0.105673	0.0490187	0.235336	-0.201992	0.139557	-0.0872003	-0.0172011	0.36203
Adarb2	-0.513912	0.349173	0.0670458	0.251106	0.467617	0.837028	0.149951	0.484799	-0.554054	-0.509712	-0.0170797	-0.395022	-0.0172038	-0.23619	-0.109593	0.401479	0.289797	0.248653	0.287255	-0.0459943	-0.222136	0.236764	-0.181427	-0.23666	0.223499	-0.229106	-0.59422	0.0361875	0.325023	0.312168	0.077624	0.235873	0.0744481	0.69523	0.430014	0.0017553	0.420088	0.459993	0.542902	0.11767	0.101242	-0.266421	0.365403	-0.286038	0.00166873	0.0501852	-0.91429	-0.27723	-0.336841
Adcyap1	-0.219	-0.748174	-2.26143	-1.19063	-0.896058	0.0323928	-0.749778	-1.87356	-0.0368503	-0.222576	-0.0188375	-0.0599418	0.309224	-0.517326	0.352431	-0.337526	-0.203586	-0.0038257	-0.0969515	-0.191084	-0.0553913	-0.176199	0.315838	0.371223	-0.296278	-0.194114	0.10918	-0.156617	-0.815765	0.110975	0.182103	-0.733598	-0.0687106	0.196621	-0.461419	0.233124	0.245428	-0.430807	-0.0548557	-0.414639	-0.117919	-0.118436	-0.329429	-0.0580166	-0.352855	0.521706	0.263055	-0.505972	0.312305
Aldh1l1	-0.312416	-0.590289	-0.229081	-0.797043	-0.94296	-0.481296	-0.579921	-1.3412	0.0642549	0.548556	0.815552	-0.375333	0.186669	-0.0323166	0.448189	0.0791188	0.298919	-0.0474738	-0.101598	-0.155927	-0.230557	-0.364015	0.260729	0.0165654	0.0986458	0.221144	0.290938	-0.349024	0.0667232	0.0640037	-0.525321	-0.0241256	0.43635	-0.202274	0.414226	-0.857901	-0.126002	-0.0569256	-0.20419	0.369937	-0.219099	-0.279375	-0.189331	-0.371186	-0.0728411	0.266826	0.246328	-0.0337658	-0.0978776
Aqp4	-1.22677	-2.20888	-0.679047	-1.6294	-1.99849	-2.13049	-1.68932	-1.04549	-0.12616	-0.434715	0.8674	0.14939	0.592012	0.628865	0.0656634	-0.736461	0.0526303	-1.03552	0.0492399	1.10704	-1.06264	-0.647323	-0.787715	0.980346	-0.220476	0.582127	-1.76255	-0.0387172	0.295232	-0.633603	-1.10467	0.787289	0.209744	1.02915	0.404195	0.366259	0.617642	0.3144	-0.47312	0.241956	-0.161237	0.397467	0.103734	0.648595	0.30791	-0.0869299	-0.853788	-0.415676	0.591962
Cdh13	-0.198119	-0.00959339	-0.446779	-0.346822	-0.277911	-0.558296	-0.407975	-0.507039	-0.239479	0.124564	-0.0756819	-0.292388	0.0134777	0.0246245	-0.0218082	-0.338136	0.110432	0.0964732	0.0967038	0.0777906	0.192806	-0.162777	0.0556891	0.163191	-0.218005	-0.0814942	-0.00417161	0.0563015	0.282829	0.104247	-0.135059	0.19571	0.122903	0.00853839	-0.161274	-0.139407	-0.330046	0.245371	-0.245923	-0.0305054	-0.0189867	0.514861	0.203272	-0.00684613	0.0730489	0.349302	0.0332051	0.134895	-0.139937
Cdkl5	0.410657	0.61496	0.27673	0.658008	0.659978	0.573243	0.400981	0.358205	-0.0539743	0.10681	0.0690057	0.0981018	-0.0934061	-0.0176132	-0.120888	0.0401018	-0.0155184	0.0169656	0.13972	-0.0248735	0.0216398	0.195502	-0.151111	0.14169	-0.123089	0.228779	0.107413	0.126651	-0.0282636	0.271059	0.239083	-0.00935096	0.00335738	0.112866	0.0955193	0.256817	0.135926	0.501538	-0.0650381	0.134605	-0.0447621	0.492597	-0.0518625	-0.0592393	-0.173559	0.0363442	-0.24775	0.199067	-0.174059
Chd8	0.14282	0.674307	0.162608	0.47456	1.05387	0.814351	0.164122	0.379262	-0.0494454	-0.0561895	-0.109183	0.241974	-0.143283	0.0426573	-0.152275	-0.0765559	0.179602	-0.00858291	0.160184	-0.0071155	0.192294	-0.160775	0.173238	0.049036	0.187085	0.192387	0.0516006	0.00392029	0.245428	-0.295793	0.0775291	0.0653407	0.0647636	0.303781	-0.12113	-0.021661	0.129956	0.443436	-0.0718183	0.190085	0.00404408	0.0900367	0.0969064	0.0615664	0.0685766	0.130599	0.0551699	-0.419368	-0.212178
Csf1	0.77524	-0.0424854	1.70015	1.17629	1.35077	0.112996	1.96443	0.291563	0.367307	0.014358	1.24885	-0.0723602	0.548344	-0.462631	0.55913	-0.420334	0.0131666	-0.728465	1.00379	0.0231988	-0.384747	0.049677	0.104301	0.0368766	-0.18644	-0.914352	0.415243	-0.683556	-0.641286	-0.140136	-0.485667	-0.28559	-0.434292	-0.976687	0.245585	-0.849683	-0.178416	-0.141646	0.240848	-0.781725	-0.200726	-0.145286	0.217813	-0.117741	-0.112106	-0.561102	1.32775	0.133686	-0.28654
Ctnnd2	0.188865	0.737314	0.125557	0.748316	1.05242	0.462309	0.65967	1.01933	-0.20339	-0.586574	-1.57831	0.216788	0.0534661	0.130037	-0.189864	-0.546473	0.230243	0.0187685	0.212398	0.438614	0.0781353	-0.138998	0.204161	-0.0304973	-0.140254	0.318305	0.24443	0.513645	0.264313	0.465298	0.253576	0.259874	0.192263	0.441354	-0.0535013	0.193898	0.451536	0.207723	0.0134454	0.422794	0.125153	0.179755	0.00214436	0.00684613	0.0646885	-0.201161	0.0445266	0.0645654	-0.185017
Cx3cr1	-0.203822	-0.754926	-0.509291	-0.743647	-0.799171	-0.676544	-0.734601	0.408462	0.327789	0.434272	0.321349	0.0183768	0.0613675	-0.181009	0.519612	0.717488	-0.56692	0.0113521	-1.08177	-1.66133	-0.303248	-0.778337	-0.434519	0.318817	0.57116	-0.664363	-0.781754	-1.16973	0.4567	-0.179654	0.790791	-0.566117	0.268395	-0.686825	-0.726819	-1.29908	-0.928409	-0.553579	-0.144631	-0.884888	-0.780813	-0.023053	-1.03286	0.646821	0.307808	0.630053	-0.101824	0.509206	0.268107
Dcc	0.124371	-0.558251	-0.684741	-0.357716	-0.491299	-0.124514	0.00089153	0.0416475	-0.1365	0.692861	-0.531744	-0.653431	0.182041	0.354702	-0.103664	-0.746801	-0.127531	-0.453625	0.183653	0.0071155	0.0297194	-0.465983	0.362909	-1.1727	0.672862	-0.898936	0.1561	-0.367049	-0.278205	0.259734	-0.443835	0.338078	-0.645214	0.74751	0.00505153	0.227971	0.399783	-0.725386	0.281798	-0.879802	-0.245102	0.432453	0.639711	0.200561	0.00508876	-0.809155	0.0395495	-0.703833	0.4853
Ddx3y	-3.49007	1.81099	-3.79554	1.57116	-4.08542	1.76589	-4.02085	1.90496	-2.95846	1.23196	-2.9649	1.23812	-3.22488	1.20489	-3.63315	1.64586	-3.89151	1.10344	-3.86803	0.906624	-3.5895	1.18171	-3.72077	0.991353	-3.05278	1.08176	-4.40529	1.00194	-3.32955	0.577825	-3.63428	1.2707	-3.62256	1.26681	-4.01307	0.939597	-4.21466	1.47467	-3.89039	1.01855	-4.06706	1.01082	-4.31911	1.08502	-3.97844	1.07256	-3.68609	1.10611	-3.01815
Dgki	0.292084	1.02391	0.249649	0.885189	0.662331	0.394613	0.582459	0.959455	-0.623764	0.177476	-0.182746	0.399635	-0.195099	0.0518617	-0.15812	0.113858	0.028154	0.0754455	0.284767	0.512578	0.00702146	-0.101859	0.108692	-0.161837	0.269929	0.313319	-0.385384	0.40685	0.411374	0.164248	0.0483411	0.00935096	-0.375431	0.380165	-0.0262847	0.294595	0.589417	0.461701	-0.207763	0.227689	-0.0836604	0.129613	-0.158445	0.124518	0.158229	-0.131361	-0.0865439	0.0605893	-0.142878
Dlgap1	0.253547	-0.243205	0.140723	-0.37574	-0.126789	-0.340029	-0.44073	-0.297668	-0.0221966	-0.0577331	0.0190039	0.128812	-0.334422	-0.202235	0.0276077	0.12239	0.0447593	-0.26859	0.109953	0.0658194	0.101654	-0.241546	-0.0113263	0.372554	-0.209622	-0.45976	0.208111	0.10187	-0.401789	-0.575444	0.0257682	-0.0145385	0.336075	0.0717142	0.0931208	0.0304992	0.0791571	0.301741	0.0903457	0.288688	0.0512505	-0.0511105	0.275364	0.172845	0.0452852	0.129576	0.127594	0.543822	-0.346938
Dlx1	-0.0354747	0.376085	0.238596	0.422088	0.0263941	0.554307	0.278116	0.280626	-0.00904511	-0.491092	0.0619448	-0.2361	-0.0179101	0.311227	0.0543449	0.184388	0.0238809	-0.113827	0.112023	-0.118972	0.0615453	0.201326	-0.0785683	0.254947	0.114543	-0.496814	-0.337297	0.0693397	0.226971	-0.0678989	0.313702	-0.148647	-0.254015	-0.252896	-0.797849	-0.481999	0.134143	0.545903	-0.399108	0.0429624	0.0237438	-0.441354	0.0173984	-0.265332	-0.0294862	0.274293	-0.10966	-0.540451	0.343419
Fn1	-0.233351	-0.46878	-0.391092	-0.192957	0.0895911	-0.977209	0.016565	-0.210733	-0.304673	0.197224	0.79004	0.207176	0.363694	0.303544	-0.0414972	-1.54176	-0.703535	-0.472331	0.147622	-0.0634542	0.265459	0.0958119	0.297669	-0.536749	0.47288	-0.0646874	-1.27537	-0.0550739	0.168498	0.464779	0.227706	0.0204486	0.0941134	-0.275449	-0.0618004	0.343162	0.142335	-1.27944	0.382549	-0.257005	-0.149377	0.0276321	-0.69044	-0.517906	0.115726	-0.0714524	-0.369128	0.153436	-0.128371
Fos	-0.257616	0.413325	0.237114	-0.229245	2.12422	1.22824	0.948571	0.409755	0.689033	-0.774088	-0.439692	-1.68612	0.744539	0.180234	-0.119144	-1.44653	0.116252	-0.627404	0.449395	-1.93261	1.86535	0.589265	1.09665	-2.9049	-0.0675959	-0.30312	-0.172834	-0.0160058	-0.521093	1.18159	0.013215	0.964751	0.436994	-0.325581	-1.45547	0.0621684	-0.245237	1.12959	0.564466	-0.938682	-1.34604	-0.157052	-0.701469	-0.236941	1.04256	0.0163769	0.844383	0.773924	-0.159271
Gabrg2	-0.129609	-0.302923	-0.645727	-0.449148	-0.401653	-0.64577	-0.276525	-1.22892	-0.93891	-0.395873	-1.1526	0.500619	0.0172038	-0.720417	0.372646	-0.549211	0.174925	0.640491	0.354734	0.386332	0.374091	-0.528937	0.632431	-0.152041	0.00357088	0.400634	0.0733987	0.860199	-0.172491	-0.903581	0.381215	-0.279487	0.184449	0.422197	0.509474	0.457636	0.591626	-0.572649	0.311062	-0.540391	0.653658	0.0163377	0.955876	0.877311	0.23392	-0.204082	-0.0473966	-0.102768	0.0498384
Gad2	0.327087	0.212152	0.422156	0.0677491	0.0936352	-0.33006	0.43835	-0.189967	0.0221966	0.073649	-0.791599	0.268553	-0.0515798	-0.293168	0.313556	-0.750797	0.357106	0.627411	0.190487	-0.0144831	0.243659	0.115074	0.910839	-0.334698	-0.294512	0.08411	0.105299	-0.0570726	-0.490789	-0.365655	0.110806	-0.509139	0.0101776	0.45581	0.39227	0.111539	0.777272	-0.0226701	0.134739	-0.10279	-0.164134	-0.435561	0.687081	0.211946	0.587178	-0.254136	0.142781	-0.0187791	0.359228
Gfap	0.48654	0.367351	1.23552	-0.431796	0.109042	0.73139	-0.102636	0.519421	0.0294566	0.634967	-0.688729	-0.472476	0.490305	-0.869159	-0.342175	-1.00365	0.291558	-0.0711346	-1.09185	-0.365331	-0.159336	1.11848	-0.0219153	0.424217	-1.19164	-0.150879	-0.428678	-0.425911	0.589323	-0.0283194	-0.634323	0.330697	1.17718	-0.23747	0.848067	0.645044	1.06151	0.616114	0.545731	1.1845	-0.968155	-0.30598	-0.809756	-0.930191	-0.00182962	-0.380024	0.187394	-0.04144	0.283761
Gsn	0.0329625	-1.21668	0.0289579	-1.2054	-1.00629	-1.13829	-0.554309	0.00179821	-0.133962	-0.597083	0.737314	0.490889	0.58421	-0.64276	-0.808645	1.12964	-0.0286707	0.361715	-0.819402	-1.12308	0.929559	0.344875	0.323357	0.272104	1.10941	0.232806	-0.243504	-0.339	-0.00505121	0.943557	0.329041	-1.02787	0.786905	1.10701	-0.278462	-1.10097	0.457818	-0.0153298	-0.065884	0.673937	0.757436	-0.565009	-1.49461	-0.551895	-1.15394	0.193382	-0.0716345	0.0474549	0.169122
Gsta4	-0.479953	0.553809	-0.94083	0.150147	-0.987087	0.134788	-0.203377	-0.00522734	-0.626414	0.475829	-2.07707	1.20168	-0.355702	-0.649786	-0.434591	0.189728	-0.0356962	0.142299	0.44945	0.59994	-0.714896	0.299813	-0.287969	-0.0269828	-0.120008	0.268959	0.0295779	0.254578	0.537691	-0.133858	-0.263882	-0.672624	-0.29051	0.496476	-0.770914	0.512256	0.550347	-0.659785	0.207198	0.444519	0.264508	-0.254512	-0.133486	1.29669	0.0726054	-0.646078	0.571957	0.08407	-0.32333
Hmox1	-1.63342	-0.0757067	0.332697	0.128218	-0.424053	-0.219717	0.944619	-0.664586	0.199654	0.138398	-0.131795	-0.587937	-0.667137	-1.04532	0.391477	0.878292	0.726041	0.164764	-0.900824	0.0805117	-0.431383	0.793967	-0.461901	-2.39428	-0.3097	-0.39472	-0.662213	-0.894189	0.232242	0.69221	0.832581	0.890711	-0.142514	0.543095	1.05515	-0.619856	-0.208566	-0.359786	-0.732269	0.00755259	0.0910517	-0.646431	0.735151	-0.102803	0.179673	0.376387	-0.943012	-0.300417	0.936313
Hpca	-0.0501023	-0.582695	0.411019	0.903612	0.345026	-1.04283	-0.00862949	-0.400344	-0.408867	-0.505747	0.31431	0.995454	0.0964427	-0.071988	-0.0112677	0.0287546	-0.153333	-0.226348	0.0236908	0.82566	-0.490565	0.100647	-0.0529932	-0.0872206	-0.275772	-0.340757	-0.0635008	1.09768	-0.383611	-0.144579	0.209272	0.315786	-0.596994	-0.753126	0.319444	0.601959	0.0571364	-0.108628	0.405017	0.170651	0.0438425	-0.613157	0.379132	1.08867	-0.0740939	0.0276986	0.738852	-0.157965	-0.105783
Hspg2	-0.600741	-0.335847	0.440399	-1.20899	0.0688099	0.0805013	-0.462982	-0.00179821	0.51298	0.399321	1.14875	-0.287719	-0.00434917	-0.967496	1.12009	0.141915	-0.295301	-1.03896	-0.524483	-1.6072	0.367697	-0.28172	-0.484829	-0.663909	-0.13493	0.683106	-0.0247085	-2.22004	0.491352	0.416875	-0.285988	-0.0314639	-0.801654	-0.737134	1.2124	-1.34939	0.606225	0.718039	0.804989	-1.9352	-0.423425	-0.568605	-0.43495	-1.14045	-0.288451	0.316709	1.37143	-0.222592	-0.197241
Kcnma1	-0.384615	0.872706	-0.608335	1.00826	-0.105733	0.0717964	-0.137485	-0.139662	-0.0322306	0.107874	-1.51117	0.515868	-0.511299	0.274341	0.293086	-1.3105	0.0529882	0.0301192	0.300592	0.495907	-0.0134874	-0.191103	-0.0801168	-0.0362345	0.0570795	0.608138	0.316588	0.325784	0.309257	-0.0546397	0.295318	0.595687	-0.109312	0.245637	0.0376909	0.575648	0.577812	0.258379	0.145129	0.0943833	0.4044	0.536722	0.637695	0.136851	-0.372379	-0.236391	-0.00860877	0.291413	0.289117
Klf7	-0.00365969	0.0397574	-0.0609746	0.448283	0.0120776	0.345191	0.116138	0.271708	-0.210228	0.0248386	0.500601	0.0071076	-0.335315	0.237063	-0.00680316	0.869597	0.0401739	-0.0480333	-0.0583323	0.212628	-0.30143	-0.217442	-0.127259	0.0531192	-0.27262	0.0131949	-0.104382	0.233788	0.127547	-0.015352	-0.0600132	0.317004	-0.249172	0.344495	-0.32655	0.0284573	-0.491088	0.513107	-0.225441	0.279812	0.10087	0.265945	-0.0556225	-0.191026	-0.279917	-0.0106395	0.0498652	0.121303	-0.108285
Lnpep	0.199156	-0.0524842	0.308724	1.77481	1.10706	-0.273566	0.752566	0.145879	0.272587	-0.23738	0.0170797	-0.163608	0.279013	0.958934	0.0560833	-0.464497	0.00266617	-0.763554	-0.263759	0.379008	-0.205712	-0.828433	-0.515751	-0.44813	0.0514883	0.512572	-0.378776	0.10173	0.359677	-0.361639	-0.0957355	0.916423	-0.518292	-0.19819	-0.998696	0.348717	0.47455	-0.150601	0.213882	-0.631259	0.181866	-0.745328	-0.629884	0.464836	-0.00317322	-0.111814	0.00313828	-0.143712	-0.702499
Lss	-0.279361	0.158197	0.87171	-0.0344884	0.521864	-0.35563	-0.340399	0.0800234	-0.153215	0.339483	-0.318986	-0.113917	0.299096	-0.101174	0.0218082	-0.00238976	0.314254	0.115315	0.299532	0.0155158	0.0327278	0.275778	0.388367	0.421915	-0.1316	0.00589549	0.0889251	-0.301295	-0.213616	-0.0569544	-0.16469	-0.285592	-0.113963	-0.0610485	0.654708	-0.465397	-0.331715	0.355055	-0.284394	-0.0078596	0.196363	-0.205901	0.280988	-0.110692	-0.530491	-0.307129	0.090418	-0.0282827	-0.294589
Mdga1	-0.0723584	0.403922	-0.0230402	-0.0439877	0.0327322	0.287969	-0.143705	0.469482	0.196218	0.150698	0.622737	-0.212861	-0.392131	0.0443525	-0.283096	-0.276579	-0.200773	-0.354684	-0.142955	0.0144515	-0.204208	0.197734	-0.263703	0.187247	0.117661	0.279916	0.012675	-0.086159	0.0806098	0.366847	0.00582719	0.329407	0.117085	0.230736	0.189222	-0.311362	-0.364005	0.409732	-0.53407	0.0972266	0.158006	0.397917	0.068228	-0.221715	-0.00166873	0.346479	0.234125	0.583673	0.147001
Mecp2	0.292078	0.364366	0.00428019	0.836926	0.7144	0.0269329	0.214067	0.153998	0.251936	0.102605	-0.206295	0.112574	0.051377	-0.284109	-0.490378	0.0891252	-0.0533484	0.215795	0.0304093	-0.0559162	-0.00702146	-0.153938	-0.095829	0.116182	-0.0946109	0.045353	0.00333572	0.280455	0.200606	0.132283	0.173118	-0.116675	0.0657597	-0.237383	-0.36727	-0.451085	0.231525	-0.0400075	-0.221806	-0.0074242	-0.0903636	0.127106	-0.184871	0.24564	0.198569	-0.151179	-0.40983	0.0282827	-0.106099
Nrxn1	0.0269888	0.609087	0.347289	0.705446	0.555299	0.752836	0.93359	0.639021	0.0302427	-0.104901	-1.509	0.740522	-0.157291	0.262219	0.214619	-0.615602	-0.109187	0.26438	0.281304	0.447618	-0.0799659	-0.356134	-0.18976	-0.0165654	-0.146912	0.272349	-0.293656	0.615764	-0.146664	0.155898	0.408558	-0.217993	-0.175885	0.462871	0.365476	0.51221	-0.00949438	0.0179527	0.118039	0.504529	0.0469935	-0.0163377	0.25304	0.32847	-0.00304531	-0.229228	-0.284416	-0.39094	-0.243796
Pdlim2	0.0133485	-1.82125	-0.575619	-1.80997	-1.61087	-0.742871	-0.800928	-1.06039	0.58339	-0.616697	-0.160016	-0.528725	0.26413	-0.568476	0.756703	0.447826	-0.311319	0.0890688	-0.563139	-1.40573	-0.353089	-0.127813	-0.400093	-1.33247	0.489074	0.667088	-0.567574	-2.73606	0.682854	-0.245982	-0.132081	-0.453346	0.384264	-1.08253	0.278845	-1.3654	-0.731721	-1.24749	0.789042	0.654323	-0.84714	-0.866988	0.228321	-0.664512	0.826443	-0.213882	0.645717	0.250233	-0.213258
Psmd4	0.0770675	0.358781	0.106217	0.190109	0.354606	0.821763	0.264007	0.449652	0.296135	0.00358478	0.564077	-0.123964	-0.206887	0.0911629	-0.142692	0.2879	0.0715927	-0.123197	-0.107331	-0.27137	0.0917811	0.438883	-0.0155991	0.0524718	-0.177215	-0.412738	-0.105515	-0.397704	0.160768	0.2284	-0.191984	0.121716	0.179338	-0.0558031	-0.00505153	-0.173677	0.0217296	0.523428	-0.244327	0.12425	-0.191644	0.492254	0.0872634	-0.166684	-0.161851	-0.0654134	-0.122725	0.0793431	-0.117478
Rbfox1	-0.683441	-0.472109	-0.525939	-0.36663	-0.318319	-2.15911	-0.194855	-1.0556	-0.454393	0.15459	-0.844162	0.413314	-0.45778	-0.700157	-0.28108	0.115878	0.583041	0.885862	0.43879	0.44827	0.607592	-0.672556	0.859804	-0.678084	0.0113706	0.498313	-0.222899	0.406278	-0.0753648	-0.409296	0.593572	-0.443823	-0.118489	0.48851	-0.112111	0.36058	0.808829	-0.409762	0.762076	-0.573961	0.18574	0.11456	1.01953	0.41718	0.828189	-0.494235	0.264386	-0.217498	0.102596
Rbfox3	-0.118809	0.0417649	-0.758551	-0.0109775	-0.842486	-0.719647	-0.600133	-0.680608	-0.157516	0.22926	0.00365973	0.284932	-0.268466	-0.0105118	0.0406072	0.125941	-0.0242649	0.120367	-0.0790938	0.176276	-0.087695	-0.0322581	0.0303954	0.0582668	-0.233014	-0.0108624	0.280595	0.302163	-0.617431	-0.110841	-0.0502307	0.0976918	-0.0487397	-0.0201477	-0.123362	0.160109	-0.146477	0.381651	-0.0597554	0.200914	0.224261	0.102864	0.303101	-0.0223002	-0.219132	0.0295859	-0.0700323	0.0535835	0.034647
Rest	0.973416	-0.16265	0.468146	1.17056	0.793105	1.72309	1.52683	0.0558249	0.570603	0.456944	-0.0863754	0.610653	-0.346357	0.411266	-0.754618	-0.215499	-0.974644	0.425744	-0.765375	-0.0691234	-0.710972	0.398901	-0.74149	-1.34325	0.77069	-0.29813	-0.189478	0.00750752	-0.451024	0.412622	0.244247	-0.116671	0.0428674	0.490414	-1.13454	-0.0469474	-0.494785	-0.588888	-0.0118573	-0.856999	0.811463	0.0289325	0.559414	-0.497869	-0.230828	-0.337553	-0.0176078	0.419994	-0.139617
Rgs13	-0.424802	-0.975906	-0.730271	-0.964627	-0.10186	-0.897524	-0.95558	0.187482	0.106809	-0.276375	0.978085	-0.202603	0.109478	0.598011	-0.567874	-0.0287546	-0.826235	-0.209628	-0.502508	-0.29735	-0.524228	0.585646	-0.0208344	-0.156507	0.350181	0.699619	-0.0027334	0.901771	-0.26428	1.02381	-0.456658	-0.787096	0.229612	1.31275	0.53923	-1.52006	-0.30804	-1.10099	-0.365611	0.479094	0.0717319	0.215677	-1.25384	-0.440364	0.372869	-1.15081	0.169137	-0.393262	0.258506
Rgs2	-0.461874	0.0151082	-0.579291	0.208424	-0.106325	0.490509	-0.496249	0.0282318	0.218797	-0.0434328	0.191217	-0.322503	-0.350715	-0.446296	-0.442083	0.320919	-0.486886	-0.0169656	0.187466	-0.0862023	0.0450861	0.568058	0.396048	0.135289	-1.30825	0.0494416	-0.282025	-0.16056	-0.48629	0.276746	-0.0236625	0.7829	-0.12054	-0.167871	-0.144937	-0.0017553	-0.24515	0.386545	-0.135333	-0.0847298	-0.490011	0.160001	-0.323699	-0.259534	-0.267159	0.526571	-0.147828	0.540038	-0.209598
Rnase4	-0.173104	-0.724209	-0.478574	-0.712929	-0.768453	-0.645826	-0.703883	0.439179	0.358507	-0.104614	0.352066	-0.016643	0.0920851	1.11353	0.683823	0.222943	-0.574537	-0.730779	-1.05106	-1.63061	-0.136238	-0.200693	-0.403801	-1.23543	0.601878	0.140312	-0.751036	-1.13901	-0.0125827	1.27551	-0.317311	-0.535399	0.481309	-0.656107	0.214006	-1.26836	-0.897692	-0.849296	-0.573416	-0.854171	-0.750095	-0.0725403	-0.00214436	0.355611	0.207614	-0.899112	-0.369122	-0.141564	0.298824
Robo2	-0.152327	-0.17967	-0.326386	0.00758332	0.343865	0.233255	-0.385962	0.664704	0.544247	-0.302505	0.511382	-0.100178	-0.0250504	0.205254	-0.0829735	0.129341	0.268553	0.0398768	0.00212773	-0.355968	0.00897296	0.609269	0.144731	0.103378	-0.25773	-0.296453	-0.0066262	-0.179399	-0.142821	0.438471	-0.382318	0.00062231	0.0930577	0.0371945	0.0561289	-0.215174	0.112782	0.601784	0.104493	0.176704	-0.295435	-0.353518	0.413143	-0.213517	-0.257332	0.213207	-0.183382	0.713161	-0.0161671
Sdha	-0.00736078	0.000704235	-0.0902328	-0.174587	0.191511	-0.0433837	-0.0305948	0.00924164	0.260502	-0.136601	0.361126	0.102992	0.227479	0.0176132	-0.0483095	-0.0629926	-0.0402893	0.0263694	0.0854058	-0.123741	-0.0542818	0.318828	-0.129978	0.0760403	-0.262527	-0.326261	-0.17945	-0.162818	-0.421363	-0.114089	-0.389593	-0.146294	-0.129441	-0.0988574	0.0908585	-0.333027	-0.125584	0.128176	-0.14705	-0.147018	-0.148032	0.306147	0.219471	0.0379222	0.0210797	0.256328	0.0576912	0.606156	0.0161671
Sla	-0.72877	-1.30019	-2.74722	-0.673024	-1.91762	-2.71003	-2.67176	-2.65907	-0.316133	-0.143108	-0.293084	0.662827	0.0359442	-0.276845	0.05175	0.00238976	-0.0452404	-0.209887	0.24936	0.341174	0.210763	-0.506573	0.417557	0.00738718	0.026027	0.0452743	-0.0813708	0.352562	-0.00814905	-0.336011	-0.0374854	-0.00062231	-0.13696	0.0820663	-0.0929091	0.0796465	0.11112	-0.457362	0.0523808	-0.27524	0.196923	-0.266973	0.0745594	0.333496	0.0696615	0.0853501	-0.217147	0.214231	0.00284601
Spock3	-0.142839	0.156961	0.250922	-0.49891	-1.02009	-0.0395597	-0.657769	-0.323465	0.0655438	0.340688	-0.276389	-0.155383	0.237353	0.0385131	0.314347	0.173187	0.0155184	-0.393341	-0.305629	0.0108463	-0.682474	-0.0710716	-0.26234	-0.464534	-0.134105	0.207781	0.197892	0.289527	-0.473681	-0.118672	0.129258	-0.505435	-0.372228	-0.5197	-0.611767	0.406661	0.103108	-0.11879	0.304825	-0.443808	-0.412553	-0.0207991	0.161861	-0.232405	0.110056	0.249869	0.27234	-0.252993	0.405091
Syt1	0.363777	0.116511	0.482334	0.933869	0.30339	0.123715	0.787318	0.391044	-0.12886	-0.307224	-1.55851	0.953197	-0.255557	0.0342873	0.572638	-0.720802	0.284272	0.165997	0.127372	0.586023	0.181301	0.0219223	0.020605	-0.155878	-0.247838	-0.435952	-0.121046	0.653102	-0.448181	-0.375681	0.474878	0.237163	-0.232655	0.183662	-0.0437428	0.416915	0.0721486	0.0958136	0.206322	0.0817981	0.112021	-0.0502326	0.342091	0.482062	-0.329506	-0.192306	0.12874	0.229893	0.176742
Tbp	0.245117	0.312923	0.350344	0.769914	0.127816	0.134966	0.2391	0.171083	-0.445664	-0.339182	-0.362075	-0.0456276	-0.0900626	-0.216708	-0.245878	-0.351988	0.24459	-0.0986828	0.0192423	0.0677147	0.318297	-0.677321	0.336349	-0.100999	0.0200996	0.365889	0.145233	0.121458	0.0210291	-0.730715	0.290357	-0.169945	0.0601652	-0.0452402	-0.175127	0.158131	0.185644	-0.10464	0.166734	0.0502909	-0.22903	-0.221319	-0.0426166	0.280181	0.0786755	-0.103871	0.212186	-0.0712658	0.208533
Thbs1	0.4232	-0.978442	0.18473	-0.967163	-0.0263941	-1.26263	0.119886	-0.802543	0.754811	0.0561895	-0.264738	0.468685	0.521979	0.0105118	-0.551901	-0.0650857	0.323232	-1.38209	0.0562625	-0.227863	0.4573	-0.586816	0.179683	0.130463	0.424994	-0.0750634	0.294874	-0.448763	-0.122063	-0.411683	-0.60265	0.21954	0.970692	-0.602291	0.111776	-0.784737	0.53613	-0.051043	0.00242556	-0.0353609	-0.174254	-0.911737	0.381052	-0.368109	0.409861	0.46537	-0.208318	-0.0768806	-0.125335
Top1	0.183954	0.721044	0.515552	0.373455	1.09223	0.373375	0.410276	0.541832	0.0841434	-0.00358478	0.827725	-0.0335957	-0.0721541	0.254206	-0.217082	-0.111687	-0.0604048	-0.565828	0.022504	0.0401589	0.143422	0.120795	-0.0715068	0.192434	-0.251645	-0.162307	-0.141314	-0.336826	-0.298969	-0.0247506	-0.729178	0.0957704	0.104477	0.00863844	0.37906	-0.116141	-0.146282	0.550387	-0.00578951	0.264536	-0.394368	0.124402	0.371714	-0.265638	-0.356256	0.32129	-0.14872	0.054056	-0.317316
Top2a	0.376021	0.0469621	0.10779	0.844965	0.35104	0.639487	0.444004	-0.636613	-0.31476	0.0390215	-1.02845	-0.272276	-0.181551	0.27034	0.747522	-0.450324	0.0129235	-0.0721154	0.391154	0.64856	-1.25124	-0.136994	-0.23935	0.158889	0.32789	0.467045	0.048849	0.102758	-0.478331	-0.982719	0.148242	0.375996	0.500315	-0.243716	-1.04422	1.05838	-0.08555	-0.408675	0.317773	0.130569	0.273842	1.25194	-0.152721	1.01254	-0.597775	0.0125841	-0.305423	-1.18924	-1.74803
Trem2	-0.334027	-0.663086	-0.639496	-0.856399	-0.929376	-0.806749	-0.222763	0.278257	1.32437	-0.265537	0.191144	-0.111828	0.200253	0.952609	0.522901	1.06202	-0.73546	0.693261	-0.487856	-1.37657	-0.433453	-0.908542	-0.564724	0.188613	0.103268	-0.0206104	-1.24924	-0.138972	0.826495	0.529625	0.521766	-0.696322	-0.466512	-0.81703	1.04504	-1.42928	-1.05861	-0.683784	0.265662	-0.579479	-0.837493	0.306452	-0.163067	-0.349589	1.04861	1.23681	1.05492	-0.302487	0.137902
Txrnd1	0.148981	0.534501	0.156296	0.920034	1.07446	0.507344	0.724588	0.154021	-0.433308	-0.422245	-0.695426	0.47719	-0.237334	-0.0929741	0.55834	0.327163	-0.00796528	0.256383	0.0699075	0.335218	0.121969	0.0118628	0.2547	0.263769	-0.75734	0.0733672	0.0575584	0.340653	0.0639657	-0.546504	-0.112083	0.369981	-0.0411329	0.583972	-0.1676	0.117002	0.209471	-0.0221952	0.63007	0.0196471	0.278997	0.301159	0.63454	0.375627	0.415799	-0.0356792	-0.513209	0.03116	-0.100327
Ube3a	-0.00487443	0.512414	-0.0248391	0.296521	1.06515	0.780338	0.441176	-0.151798	0.103463	0.0879787	-0.239757	-0.0795553	0.0800969	-0.168039	-0.229017	-0.549098	-0.156736	-0.0303996	0.32811	-0.120849	-0.0685171	0.271618	-0.0346691	-0.00738718	0.0960985	-0.00589549	0.0145633	0.0939148	-0.00346217	0.326961	-0.197832	-0.0865515	0.0976392	0.026934	-0.0820483	0.0755506	-0.0246889	0.280849	-0.0334651	0.137133	-0.0512505	0.0207991	0.240495	-0.388911	-0.0694896	0.172802	-0.119034	0.142669	-0.195184
Vgf	0.422288	-0.605306	0.702476	-0.816072	-0.871596	-0.748969	-0.164984	0.336037	1.25536	-0.207757	1.12664	-0.119786	-0.0110577	0.425426	0.447187	0.645063	0.360655	-0.833922	-0.430076	-0.733758	-0.239381	-0.850762	0.593809	-1.00795	0.161048	-0.962831	-0.381027	-1.24216	0.676756	0.74792	0.691896	-0.638542	0.378166	-0.08863	0.110864	-1.3715	-0.000834489	-0.952439	0.323442	-0.5217	0.146762	-0.175683	-0.105287	0.592424	-0.478576	-1.00225	-0.174249	-0.244707	0.40706
Xist	1.85871	-5.23902	1.82356	-5.71029	2.41652	-4.90958	2.20022	-4.57563	1.08711	-5.04982	1.67036	-5.03146	1.84987	-5.16511	1.72926	-4.26661	1.54247	-5.65063	1.82272	-6.07043	1.55735	-5.05454	1.81404	-5.41962	1.68598	-5.8745	2.21266	-4.80575	1.36123	-4.66375	2.24167	-5.05021	1.16609	-4.5003	1.65414	-6.28317	2.07644	-5.03768	1.73931	-5.0765	1.45706	-4.58735	2.26165	-5.90421	1.63634	-4.91393	2.45608	-4.15638	1.95748
[truncated: 2,742 more columns]
